# Supplementary material for: Grape-RNA: A Database for the Collection, Evaluation, Treatment, and Data Sharing of Grape RNA-Seq Datasets
Source: Genes (Basel). 2020 Mar 16;11(3):315. doi: 10.3390/genes11030315 (PMC7140798; doi:10.3390/genes11030315)
Supplement: Supplementary file 1 [file genes-11-00315-s001.zip]

Archive with 1 entries (1 files):
- genes-730316-SI.xlsx
