# Supplementary material for: Grape-RNA: A Database for the Collection, Evaluation, Treatment, and Data Sharing of Grape RNA-Seq Datasets
Source: Genes (Basel). 2020 Mar 16;11(3):315. doi: 10.3390/genes11030315 (PMC7140798; doi:10.3390/genes11030315)
Supplement: Supplementary file 1 [file genes-11-00315-s001.zip › genes-730316-SI.xlsx]

## Sheet: Grape Transcriptome Data
Table S1 Detailed information of all the RNA-seq samples used in the Grape-RNA database .
Name	Run	SRP	Experiment	MBases	MBytes	Sample_Name	LibraryLayout	Organism	Host_organ	Treatment	Source_name
GWGT01_00001	ERR922627	ERP010645	ERX1002374	3212	2184	NA	SINGLE	Vitis vinifera cv. Pinot Noir	Berry	Different Cultivars	Exploration of Alternative Splicing Events inTen Different Grapevine Cultivars
GWGT01_00002	ERR922628	ERP010645	ERX1002375	2405	1854	NA	SINGLE	Vitis vinifera cv. Chardonnay	Berry	Different Cultivars	Exploration of Alternative Splicing Events inTen Different Grapevine Cultivars
GWGT01_00003	ERR922629	ERP010645	ERX1002376	3136	2195	NA	SINGLE	Vitis vinifera cv. Ansonica	Berry	Different Cultivars	Exploration of Alternative Splicing Events inTen Different Grapevine Cultivars
GWGT01_00004	ERR922630	ERP010645	ERX1002377	2384	1707	NA	SINGLE	Vitis vinifera cv. Alicante Bouschet	Berry	Different Cultivars	Exploration of Alternative Splicing Events inTen Different Grapevine Cultivars
GWGT01_00005	ERR922631	ERP010645	ERX1002378	3193	2192	NA	SINGLE	Vitis vinifera cv. Lambrusco	Berry	Different Cultivars	Exploration of Alternative Splicing Events inTen Different Grapevine Cultivars
GWGT01_00006	ERR922632	ERP010645	ERX1002379	2793	2011	NA	SINGLE	Vitis vinifera cv. Cabernet Franc	Berry	Different Cultivars	Exploration of Alternative Splicing Events inTen Different Grapevine Cultivars
GWGT01_00007	ERR923264	ERP010645	ERX1002620	2371	1777	NA	SINGLE	Vitis vinifera cv. Teroldego	Berry	Different Cultivars	Exploration of Alternative Splicing Events inTen Different Grapevine Cultivars
GWGT01_00008	ERR923384	ERP010645	ERX1002659	3567	2339	NA	SINGLE	Vitis vinifera cv. Moscato Rosa	Berry	Different Cultivars	Exploration of Alternative Splicing Events inTen Different Grapevine Cultivars
GWGT01_00009	ERR926756	ERP010645	ERX1006031	3328	2317	NA	PAIRED	Vitis vinifera cv. Sangiovese	Berry	Different Cultivars	Exploration of Alternative Splicing Events inTen Different Grapevine Cultivars
GWGT01_00010	SRR1015083	SRP031787	SRX366617	524	303	NA	SINGLE	Vitis vinifera cv. Sultanina	Berry	Hormone(GA)	We perform several mRNA-Seq experiment to study the response to GA on different developmental stages and different clones on table grapes
GWGT01_00011	SRR1015084	SRP031787	SRX366617	223	125	NA	SINGLE	Vitis vinifera cv. Sultanina	Berry	Hormone(GA)	We perform several mRNA-Seq experiment to study the response to GA on different developmental stages and different clones on table grapes
GWGT01_00012	SRR1015330	SRP031787	SRX366617	441	248	NA	SINGLE	Vitis vinifera cv. Sultanina	Berry	Hormone(GA)	We perform several mRNA-Seq experiment to study the response to GA on different developmental stages and different clones on table grapes
GWGT01_00013	SRR1015332	SRP031787	SRX366617	571	314	NA	SINGLE	Vitis vinifera cv. Sultanina	Berry	Hormone(GA)	We perform several mRNA-Seq experiment to study the response to GA on different developmental stages and different clones on table grapes
GWGT01_00014	SRR1015333	SRP031787	SRX366617	467	261	NA	SINGLE	Vitis vinifera cv. Sultanina	Berry	Hormone(GA)	We perform several mRNA-Seq experiment to study the response to GA on different developmental stages and different clones on table grapes
GWGT01_00015	SRR1015334	SRP031787	SRX366617	446	257	NA	SINGLE	Vitis vinifera cv. Sultanina	Berry	Hormone(GA)	We perform several mRNA-Seq experiment to study the response to GA on different developmental stages and different clones on table grapes
GWGT01_00016	SRR1015335	SRP031787	SRX366617	295	163	NA	SINGLE	Vitis vinifera cv. Sultanina	Berry	Hormone(GA)	We perform several mRNA-Seq experiment to study the response to GA on different developmental stages and different clones on table grapes
GWGT01_00017	SRR1015336	SRP031787	SRX366617	249	142	NA	SINGLE	Vitis vinifera cv. Sultanina	Berry	Hormone(GA)	We perform several mRNA-Seq experiment to study the response to GA on different developmental stages and different clones on table grapes
GWGT01_00018	SRR1015337	SRP031787	SRX366617	226	124	NA	SINGLE	Vitis vinifera cv. Sultanina	Berry	Hormone(GA)	We perform several mRNA-Seq experiment to study the response to GA on different developmental stages and different clones on table grapes
GWGT01_00019	SRR1015338	SRP031787	SRX366617	179	100	NA	SINGLE	Vitis vinifera cv. Sultanina	Berry	Hormone(GA)	We perform several mRNA-Seq experiment to study the response to GA on different developmental stages and different clones on table grapes
GWGT01_00020	SRR1015339	SRP031787	SRX366617	357	198	NA	SINGLE	Vitis vinifera cv. Sultanina	Berry	Hormone(GA)	We perform several mRNA-Seq experiment to study the response to GA on different developmental stages and different clones on table grapes
GWGT01_00021	SRR1015341	SRP031787	SRX366617	371	201	NA	SINGLE	Vitis vinifera cv. Sultanina	Berry	Hormone(GA)	We perform several mRNA-Seq experiment to study the response to GA on different developmental stages and different clones on table grapes
GWGT01_00022	SRR1015342	SRP031787	SRX366617	721	415	NA	SINGLE	Vitis vinifera cv. Sultanina	Berry	Hormone(GA)	We perform several mRNA-Seq experiment to study the response to GA on different developmental stages and different clones on table grapes
GWGT01_00023	SRR1015343	SRP031787	SRX366617	1051	583	NA	SINGLE	Vitis vinifera cv. Sultanina	Berry	Hormone(GA)	We perform several mRNA-Seq experiment to study the response to GA on different developmental stages and different clones on table grapes
GWGT01_00024	SRR1015345	SRP031787	SRX366617	874	475	NA	SINGLE	Vitis vinifera cv. Sultanina	Berry	Hormone(GA)	We perform several mRNA-Seq experiment to study the response to GA on different developmental stages and different clones on table grapes
GWGT01_00025	SRR1015346	SRP031787	SRX366617	1006	563	NA	SINGLE	Vitis vinifera cv. Sultanina	Berry	Hormone(GA)	We perform several mRNA-Seq experiment to study the response to GA on different developmental stages and different clones on table grapes
GWGT01_00026	SRR1015347	SRP031787	SRX366617	653	357	NA	SINGLE	Vitis vinifera cv. Sultanina	Berry	Hormone(GA)	We perform several mRNA-Seq experiment to study the response to GA on different developmental stages and different clones on table grapes
GWGT01_00027	SRR1015348	SRP031787	SRX366617	419	231	NA	SINGLE	Vitis vinifera cv. Sultanina	Berry	Hormone(GA)	We perform several mRNA-Seq experiment to study the response to GA on different developmental stages and different clones on table grapes
GWGT01_00028	SRR1015350	SRP031787	SRX366617	885	508	NA	SINGLE	Vitis vinifera cv. Sultanina	Berry	Hormone(GA)	We perform several mRNA-Seq experiment to study the response to GA on different developmental stages and different clones on table grapes
GWGT01_00029	SRR1015351	SRP031787	SRX366617	558	304	NA	SINGLE	Vitis vinifera cv. Sultanina	Berry	Hormone(GA)	We perform several mRNA-Seq experiment to study the response to GA on different developmental stages and different clones on table grapes
GWGT01_00030	SRR1015352	SRP031787	SRX366617	457	264	NA	SINGLE	Vitis vinifera cv. Sultanina	Berry	Hormone(GA)	We perform several mRNA-Seq experiment to study the response to GA on different developmental stages and different clones on table grapes
GWGT01_00031	SRR1015353	SRP031787	SRX366617	617	350	NA	SINGLE	Vitis vinifera cv. Sultanina	Berry	Hormone(GA)	We perform several mRNA-Seq experiment to study the response to GA on different developmental stages and different clones on table grapes
GWGT01_00032	SRR1015355	SRP031787	SRX366617	576	315	NA	SINGLE	Vitis vinifera cv. Sultanina	Berry	Hormone(GA)	We perform several mRNA-Seq experiment to study the response to GA on different developmental stages and different clones on table grapes
GWGT01_00033	SRR1015356	SRP031787	SRX366617	544	303	NA	SINGLE	Vitis vinifera cv. Sultanina	Berry	Hormone(GA)	We perform several mRNA-Seq experiment to study the response to GA on different developmental stages and different clones on table grapes
GWGT01_00034	SRR1015357	SRP031787	SRX366617	265	146	NA	SINGLE	Vitis vinifera cv. Sultanina	Berry	Hormone(GA)	We perform several mRNA-Seq experiment to study the response to GA on different developmental stages and different clones on table grapes
GWGT01_00035	SRR1015359	SRP031787	SRX366617	380	210	NA	SINGLE	Vitis vinifera cv. Sultanina	Berry	Hormone(GA)	We perform several mRNA-Seq experiment to study the response to GA on different developmental stages and different clones on table grapes
GWGT01_00036	SRR1015360	SRP031787	SRX366617	337	194	NA	SINGLE	Vitis vinifera cv. Sultanina	Berry	Hormone(GA)	We perform several mRNA-Seq experiment to study the response to GA on different developmental stages and different clones on table grapes
GWGT01_00037	SRR1015361	SRP031787	SRX366617	637	347	NA	SINGLE	Vitis vinifera cv. Sultanina	Berry	Hormone(GA)	We perform several mRNA-Seq experiment to study the response to GA on different developmental stages and different clones on table grapes
GWGT01_00038	SRR1015362	SRP031787	SRX366617	632	371	NA	SINGLE	Vitis vinifera cv. Sultanina	Berry	Hormone(GA)	We perform several mRNA-Seq experiment to study the response to GA on different developmental stages and different clones on table grapes
GWGT01_00039	SRR1015371	SRP031787	SRX366617	425	240	NA	SINGLE	Vitis vinifera cv. Sultanina	Berry	Hormone(GA)	We perform several mRNA-Seq experiment to study the response to GA on different developmental stages and different clones on table grapes
GWGT01_00040	SRR1015372	SRP031787	SRX366617	293	161	NA	SINGLE	Vitis vinifera cv. Sultanina	Berry	Hormone(GA)	We perform several mRNA-Seq experiment to study the response to GA on different developmental stages and different clones on table grapes
GWGT01_00041	SRR1015373	SRP031787	SRX366617	288	162	NA	SINGLE	Vitis vinifera cv. Sultanina	Berry	Hormone(GA)	We perform several mRNA-Seq experiment to study the response to GA on different developmental stages and different clones on table grapes
GWGT01_00042	SRR1015374	SRP031787	SRX366617	479	264	NA	SINGLE	Vitis vinifera cv. Sultanina	Berry	Hormone(GA)	We perform several mRNA-Seq experiment to study the response to GA on different developmental stages and different clones on table grapes
GWGT01_00043	SRR1015375	SRP031787	SRX366617	499	277	NA	SINGLE	Vitis vinifera cv. Sultanina	Berry	Hormone(GA)	We perform several mRNA-Seq experiment to study the response to GA on different developmental stages and different clones on table grapes
GWGT01_00044	SRR1015376	SRP031787	SRX366617	670	387	NA	SINGLE	Vitis vinifera cv. Sultanina	Berry	Hormone(GA)	We perform several mRNA-Seq experiment to study the response to GA on different developmental stages and different clones on table grapes
GWGT01_00045	SRR1015377	SRP031787	SRX366617	519	284	NA	SINGLE	Vitis vinifera cv. Sultanina	Berry	Hormone(GA)	We perform several mRNA-Seq experiment to study the response to GA on different developmental stages and different clones on table grapes
GWGT01_00046	SRR1015378	SRP031787	SRX366617	806	466	NA	SINGLE	Vitis vinifera cv. Sultanina	Berry	Hormone(GA)	We perform several mRNA-Seq experiment to study the response to GA on different developmental stages and different clones on table grapes
GWGT01_00047	SRR1015384	SRP031787	SRX366617	1104	680	NA	SINGLE	Vitis vinifera cv. Sultanina	Berry	Hormone(GA)	We perform several mRNA-Seq experiment to study the response to GA on different developmental stages and different clones on table grapes
GWGT01_00048	SRR1015396	SRP031787	SRX366617	557	345	NA	SINGLE	Vitis vinifera cv. Sultanina	Berry	Hormone(GA)	We perform several mRNA-Seq experiment to study the response to GA on different developmental stages and different clones on table grapes
GWGT01_00049	SRR1015397	SRP031787	SRX366617	448	308	NA	SINGLE	Vitis vinifera cv. Sultanina	Berry	Hormone(GA)	We perform several mRNA-Seq experiment to study the response to GA on different developmental stages and different clones on table grapes
GWGT01_00050	SRR1015398	SRP031787	SRX366617	163	97	NA	SINGLE	Vitis vinifera cv. Sultanina	Berry	Hormone(GA)	We perform several mRNA-Seq experiment to study the response to GA on different developmental stages and different clones on table grapes
GWGT01_00051	SRR1015399	SRP031787	SRX366617	310	170	NA	SINGLE	Vitis vinifera cv. Sultanina	Berry	Hormone(GA)	We perform several mRNA-Seq experiment to study the response to GA on different developmental stages and different clones on table grapes
GWGT01_00052	SRR1015400	SRP031787	SRX366617	430	244	NA	SINGLE	Vitis vinifera cv. Sultanina	Berry	Hormone(GA)	We perform several mRNA-Seq experiment to study the response to GA on different developmental stages and different clones on table grapes
GWGT01_00053	SRR1015401	SRP031787	SRX366617	193	109	NA	SINGLE	Vitis vinifera cv. Sultanina	Berry	Hormone(GA)	We perform several mRNA-Seq experiment to study the response to GA on different developmental stages and different clones on table grapes
GWGT01_00054	SRR1015408	SRP031787	SRX366617	554	320	NA	SINGLE	Vitis vinifera cv. Sultanina	Berry	Hormone(GA)	We perform several mRNA-Seq experiment to study the response to GA on different developmental stages and different clones on table grapes
GWGT01_00055	SRR1015409	SRP031787	SRX366617	435	238	NA	SINGLE	Vitis vinifera cv. Sultanina	Berry	Hormone(GA)	We perform several mRNA-Seq experiment to study the response to GA on different developmental stages and different clones on table grapes
GWGT01_00056	SRR1175771	SRP038904	SRX475505	1244	793	NA	SINGLE	Vitis vinifera	Berry	Hormone(GA)	RNA sequencing unveils integrated gene network change after young seedless grape berries treated with gibberellin for size enlargement
GWGT01_00057	SRR1175772	SRP038904	SRX475506	1306	833	NA	SINGLE	Vitis vinifera	Berry	Hormone(GA)	RNA sequencing unveils integrated gene network change after young seedless grape berries treated with gibberellin for size enlargement
GWGT01_00058	SRR1175773	SRP038904	SRX475507	1175	749	NA	SINGLE	Vitis vinifera	Berry	Hormone(GA)	RNA sequencing unveils integrated gene network change after young seedless grape berries treated with gibberellin for size enlargement
GWGT01_00059	SRR1175784	SRP038904	SRX475508	1515	964	NA	SINGLE	Vitis vinifera	Berry	Hormone(GA)	RNA sequencing unveils integrated gene network change after young seedless grape berries treated with gibberellin for size enlargement
GWGT01_00060	SRR1175793	SRP038904	SRX475509	1280	815	NA	SINGLE	Vitis vinifera	Berry	Hormone(GA)	RNA sequencing unveils integrated gene network change after young seedless grape berries treated with gibberellin for size enlargement
GWGT01_00061	SRR1175798	SRP038904	SRX475510	1355	865	NA	SINGLE	Vitis vinifera	Berry	Hormone(GA)	RNA sequencing unveils integrated gene network change after young seedless grape berries treated with gibberellin for size enlargement
GWGT01_00062	SRR1239522	SRP041212	SRX518346	660	417	GSM1370137	SINGLE	Vitis vinifera subsp. sylvestris	Bud	Different Stages	The goals of this study are to compare NGS-derived flower development transcriptome profiling (RNA-seq) of two subspecies Methods: Flower mRNA profiles of wild-type (WT) four developmental stages and the same stages of Vitis vinifera subp vinifera were generated by deep sequencing using Illumina
GWGT01_00063	SRR1239523	SRP041212	SRX518346	656	414	GSM1370137	SINGLE	Vitis vinifera subsp. sylvestris	Bud	Different Stages	The goals of this study are to compare NGS-derived flower development transcriptome profiling (RNA-seq) of two subspecies Methods: Flower mRNA profiles of wild-type (WT) four developmental stages and the same stages of Vitis vinifera subp vinifera were generated by deep sequencing using Illumina
GWGT01_00064	SRR1239524	SRP041212	SRX518347	709	451	GSM1370138	SINGLE	Vitis vinifera subsp. sylvestris	Bud	Different Stages	The goals of this study are to compare NGS-derived flower development transcriptome profiling (RNA-seq) of two subspecies Methods: Flower mRNA profiles of wild-type (WT) four developmental stages and the same stages of Vitis vinifera subp vinifera were generated by deep sequencing using Illumina
GWGT01_00065	SRR1239525	SRP041212	SRX518347	719	456	GSM1370138	SINGLE	Vitis vinifera subsp. sylvestris	Bud	Different Stages	The goals of this study are to compare NGS-derived flower development transcriptome profiling (RNA-seq) of two subspecies Methods: Flower mRNA profiles of wild-type (WT) four developmental stages and the same stages of Vitis vinifera subp vinifera were generated by deep sequencing using Illumina
GWGT01_00066	SRR1239526	SRP041212	SRX518348	686	435	GSM1370139	SINGLE	Vitis vinifera subsp. sylvestris	Bud	Different Stages	The goals of this study are to compare NGS-derived flower development transcriptome profiling (RNA-seq) of two subspecies Methods: Flower mRNA profiles of wild-type (WT) four developmental stages and the same stages of Vitis vinifera subp vinifera were generated by deep sequencing using Illumina
GWGT01_00067	SRR1239527	SRP041212	SRX518348	701	445	GSM1370139	SINGLE	Vitis vinifera subsp. sylvestris	Bud	Different Stages	The goals of this study are to compare NGS-derived flower development transcriptome profiling (RNA-seq) of two subspecies Methods: Flower mRNA profiles of wild-type (WT) four developmental stages and the same stages of Vitis vinifera subp vinifera were generated by deep sequencing using Illumina
GWGT01_00068	SRR1239528	SRP041212	SRX518349	898	572	GSM1370140	SINGLE	Vitis vinifera subsp. sylvestris	Bud	Different Stages	The goals of this study are to compare NGS-derived flower development transcriptome profiling (RNA-seq) of two subspecies Methods: Flower mRNA profiles of wild-type (WT) four developmental stages and the same stages of Vitis vinifera subp vinifera were generated by deep sequencing using Illumina
GWGT01_00069	SRR1239529	SRP041212	SRX518349	896	571	GSM1370140	SINGLE	Vitis vinifera subsp. sylvestris	Bud	Different Stages	The goals of this study are to compare NGS-derived flower development transcriptome profiling (RNA-seq) of two subspecies Methods: Flower mRNA profiles of wild-type (WT) four developmental stages and the same stages of Vitis vinifera subp vinifera were generated by deep sequencing using Illumina
GWGT01_00070	SRR1239530	SRP041212	SRX518350	838	539	GSM1370141	SINGLE	Vitis vinifera subsp. sylvestris	Bud	Different Stages	The goals of this study are to compare NGS-derived flower development transcriptome profiling (RNA-seq) of two subspecies Methods: Flower mRNA profiles of wild-type (WT) four developmental stages and the same stages of Vitis vinifera subp vinifera were generated by deep sequencing using Illumina
GWGT01_00071	SRR1239531	SRP041212	SRX518350	877	570	GSM1370141	SINGLE	Vitis vinifera subsp. sylvestris	Bud	Different Stages	The goals of this study are to compare NGS-derived flower development transcriptome profiling (RNA-seq) of two subspecies Methods: Flower mRNA profiles of wild-type (WT) four developmental stages and the same stages of Vitis vinifera subp vinifera were generated by deep sequencing using Illumina
GWGT01_00072	SRR1239532	SRP041212	SRX518351	838	529	GSM1370142	SINGLE	Vitis vinifera subsp. sylvestris	Bud	Different Stages	The goals of this study are to compare NGS-derived flower development transcriptome profiling (RNA-seq) of two subspecies Methods: Flower mRNA profiles of wild-type (WT) four developmental stages and the same stages of Vitis vinifera subp vinifera were generated by deep sequencing using Illumina
GWGT01_00073	SRR1239533	SRP041212	SRX518351	864	551	GSM1370142	SINGLE	Vitis vinifera subsp. sylvestris	Bud	Different Stages	The goals of this study are to compare NGS-derived flower development transcriptome profiling (RNA-seq) of two subspecies Methods: Flower mRNA profiles of wild-type (WT) four developmental stages and the same stages of Vitis vinifera subp vinifera were generated by deep sequencing using Illumina
GWGT01_00074	SRR1239534	SRP041212	SRX518352	375	236	GSM1370143	SINGLE	Vitis vinifera subsp. sylvestris	Bud	Different Stages	The goals of this study are to compare NGS-derived flower development transcriptome profiling (RNA-seq) of two subspecies Methods: Flower mRNA profiles of wild-type (WT) four developmental stages and the same stages of Vitis vinifera subp vinifera were generated by deep sequencing using Illumina
GWGT01_00075	SRR1239535	SRP041212	SRX518352	389	249	GSM1370143	SINGLE	Vitis vinifera subsp. sylvestris	Bud	Different Stages	The goals of this study are to compare NGS-derived flower development transcriptome profiling (RNA-seq) of two subspecies Methods: Flower mRNA profiles of wild-type (WT) four developmental stages and the same stages of Vitis vinifera subp vinifera were generated by deep sequencing using Illumina
GWGT01_00076	SRR1239536	SRP041212	SRX518353	867	552	GSM1370144	SINGLE	Vitis vinifera subsp. sylvestris	Bud	Different Stages	The goals of this study are to compare NGS-derived flower development transcriptome profiling (RNA-seq) of two subspecies Methods: Flower mRNA profiles of wild-type (WT) four developmental stages and the same stages of Vitis vinifera subp vinifera were generated by deep sequencing using Illumina
GWGT01_00077	SRR1239537	SRP041212	SRX518354	964	643	GSM1370145	SINGLE	Vitis vinifera	Bud	Different Stages	The goals of this study are to compare NGS-derived flower development transcriptome profiling (RNA-seq) of two subspecies Methods: Flower mRNA profiles of wild-type (WT) four developmental stages and the same stages of Vitis vinifera subp vinifera were generated by deep sequencing using Illumina
GWGT01_00078	SRR1239538	SRP041212	SRX518354	915	606	GSM1370145	SINGLE	Vitis vinifera	Bud	Different Stages	The goals of this study are to compare NGS-derived flower development transcriptome profiling (RNA-seq) of two subspecies Methods: Flower mRNA profiles of wild-type (WT) four developmental stages and the same stages of Vitis vinifera subp vinifera were generated by deep sequencing using Illumina
GWGT01_00079	SRR1239539	SRP041212	SRX518355	671	434	GSM1370146	SINGLE	Vitis vinifera	Bud	Different Stages	The goals of this study are to compare NGS-derived flower development transcriptome profiling (RNA-seq) of two subspecies Methods: Flower mRNA profiles of wild-type (WT) four developmental stages and the same stages of Vitis vinifera subp vinifera were generated by deep sequencing using Illumina
GWGT01_00080	SRR1239540	SRP041212	SRX518355	660	425	GSM1370146	SINGLE	Vitis vinifera	Bud	Different Stages	The goals of this study are to compare NGS-derived flower development transcriptome profiling (RNA-seq) of two subspecies Methods: Flower mRNA profiles of wild-type (WT) four developmental stages and the same stages of Vitis vinifera subp vinifera were generated by deep sequencing using Illumina
GWGT01_00081	SRR1239541	SRP041212	SRX518356	692	453	GSM1370147	SINGLE	Vitis vinifera	Bud	Different Stages	The goals of this study are to compare NGS-derived flower development transcriptome profiling (RNA-seq) of two subspecies Methods: Flower mRNA profiles of wild-type (WT) four developmental stages and the same stages of Vitis vinifera subp vinifera were generated by deep sequencing using Illumina
GWGT01_00082	SRR1239542	SRP041212	SRX518356	673	437	GSM1370147	SINGLE	Vitis vinifera	Bud	Different Stages	The goals of this study are to compare NGS-derived flower development transcriptome profiling (RNA-seq) of two subspecies Methods: Flower mRNA profiles of wild-type (WT) four developmental stages and the same stages of Vitis vinifera subp vinifera were generated by deep sequencing using Illumina
GWGT01_00083	SRR1239543	SRP041212	SRX518357	756	493	GSM1370148	SINGLE	Vitis vinifera	Bud	Different Stages	The goals of this study are to compare NGS-derived flower development transcriptome profiling (RNA-seq) of two subspecies Methods: Flower mRNA profiles of wild-type (WT) four developmental stages and the same stages of Vitis vinifera subp vinifera were generated by deep sequencing using Illumina
GWGT01_00084	SRR1239544	SRP041212	SRX518357	759	492	GSM1370148	SINGLE	Vitis vinifera	Bud	Different Stages	The goals of this study are to compare NGS-derived flower development transcriptome profiling (RNA-seq) of two subspecies Methods: Flower mRNA profiles of wild-type (WT) four developmental stages and the same stages of Vitis vinifera subp vinifera were generated by deep sequencing using Illumina
GWGT01_00085	SRR1284050	SRP041907	SRX540833	1262	911	GSM1385189	SINGLE	Vitis vinifera	Berry	Disease( Botrytis Cinerea)	Vitis vinifera cv. Semillon berries infected with Botrytis cinerea
GWGT01_00086	SRR1284051	SRP041907	SRX540834	1500	1081	GSM1385190	SINGLE	Vitis vinifera	Berry	Disease( Botrytis Cinerea)	Vitis vinifera cv. Semillon berries infected with Botrytis cinerea
GWGT01_00087	SRR1284052	SRP041907	SRX540835	1296	937	GSM1385191	SINGLE	Vitis vinifera	Berry	Disease( Botrytis Cinerea)	Vitis vinifera cv. Semillon berries infected with Botrytis cinerea
GWGT01_00088	SRR1284053	SRP041907	SRX540836	1018	735	GSM1385192	SINGLE	Vitis vinifera	Berry	Disease( Botrytis Cinerea)	Vitis vinifera cv. Semillon berries infected with Botrytis cinerea
GWGT01_00089	SRR1302041	SRP042353	SRX554933	12289	7600	GSM1400256	PAIRED	Vitis vinifera	Flowers	Different Stages	Transcriptome analysis during seed development provides insights into co-regulated and altered gene expression between a seeded wine grape variety and it seedless somatic variant
GWGT01_00090	SRR1302042	SRP042353	SRX554934	11995	7707	GSM1400257	PAIRED	Vitis vinifera	Berry	Different Stages	Transcriptome analysis during seed development provides insights into co-regulated and altered gene expression between a seeded wine grape variety and it seedless somatic variant
GWGT01_00091	SRR1302043	SRP042353	SRX554935	13676	8829	GSM1400258	PAIRED	Vitis vinifera	Berry	Different Stages	Transcriptome analysis during seed development provides insights into co-regulated and altered gene expression between a seeded wine grape variety and it seedless somatic variant
GWGT01_00092	SRR1302044	SRP042353	SRX554936	12128	8307	GSM1400259	PAIRED	Vitis vinifera	Flowers	Different Stages	Transcriptome analysis during seed development provides insights into co-regulated and altered gene expression between a seeded wine grape variety and it seedless somatic variant
GWGT01_00093	SRR1302045	SRP042353	SRX554937	9743	6622	GSM1400260	PAIRED	Vitis vinifera	Berry	Different Stages	Transcriptome analysis during seed development provides insights into co-regulated and altered gene expression between a seeded wine grape variety and it seedless somatic variant
GWGT01_00094	SRR1302046	SRP042353	SRX554938	11031	6823	GSM1400261	PAIRED	Vitis vinifera	Berry	Different Stages	Transcriptome analysis during seed development provides insights into co-regulated and altered gene expression between a seeded wine grape variety and it seedless somatic variant
GWGT01_00095	SRR1425837	SRP043418	SRX611291	581	387	GSM1416452	SINGLE	Vitis vinifera	Leaf	Disease(Neofusicoccum Parvum)	Infected_wounded_Leaf_earlytimepoint
GWGT01_00096	SRR1425838	SRP043418	SRX611291	583	389	GSM1416452	SINGLE	Vitis vinifera	Leaf	Disease(Neofusicoccum Parvum)	Infected_wounded_Leaf_earlytimepoint
GWGT01_00097	SRR1425839	SRP043418	SRX611292	625	418	GSM1416453	SINGLE	Vitis vinifera	Leaf	Disease(Neofusicoccum Parvum)	Infected_wounded_Leaf_earlytimepoint
GWGT01_00098	SRR1425840	SRP043418	SRX611292	626	421	GSM1416453	SINGLE	Vitis vinifera	Leaf	Disease(Neofusicoccum Parvum)	Infected_wounded_Leaf_earlytimepoint
GWGT01_00099	SRR1425841	SRP043418	SRX611293	650	435	GSM1416454	SINGLE	Vitis vinifera	Leaf	Disease(Neofusicoccum Parvum)	Infected_wounded_Leaf_earlytimepoint
GWGT01_00100	SRR1425842	SRP043418	SRX611293	653	438	GSM1416454	SINGLE	Vitis vinifera	Leaf	Disease(Neofusicoccum Parvum)	Infected_wounded_Leaf_earlytimepoint
GWGT01_00101	SRR1425843	SRP043418	SRX611294	567	383	GSM1416455	SINGLE	Vitis vinifera	Leaf	Disease(Neofusicoccum Parvum)	Infected_wounded_Leaf_latetimepoint
GWGT01_00102	SRR1425844	SRP043418	SRX611294	569	385	GSM1416455	SINGLE	Vitis vinifera	Leaf	Disease(Neofusicoccum Parvum)	Infected_wounded_Leaf_latetimepoint
GWGT01_00103	SRR1425845	SRP043418	SRX611295	507	335	GSM1416456	SINGLE	Vitis vinifera	Leaf	Disease(Neofusicoccum Parvum)	Infected_wounded_Leaf_latetimepoint
GWGT01_00104	SRR1425846	SRP043418	SRX611295	502	332	GSM1416456	SINGLE	Vitis vinifera	Leaf	Disease(Neofusicoccum Parvum)	Infected_wounded_Leaf_latetimepoint
GWGT01_00105	SRR1425847	SRP043418	SRX611296	513	338	GSM1416457	SINGLE	Vitis vinifera	Leaf	Disease(Neofusicoccum Parvum)	Infected_wounded_Leaf_latetimepoint
GWGT01_00106	SRR1425848	SRP043418	SRX611296	513	339	GSM1416457	SINGLE	Vitis vinifera	Leaf	Disease(Neofusicoccum Parvum)	Infected_wounded_Leaf_latetimepoint
GWGT01_00107	SRR1425849	SRP043418	SRX611297	571	379	GSM1416458	SINGLE	Vitis vinifera	Leaf	Disease(Neofusicoccum Parvum)	Non-infected_wounded_Leaf_earlytimepoint
GWGT01_00108	SRR1425850	SRP043418	SRX611297	570	379	GSM1416458	SINGLE	Vitis vinifera	Leaf	Disease(Neofusicoccum Parvum)	Non-infected_wounded_Leaf_earlytimepoint
GWGT01_00109	SRR1425851	SRP043418	SRX611298	565	376	GSM1416459	SINGLE	Vitis vinifera	Leaf	Disease(Neofusicoccum Parvum)	Non-infected_wounded_Leaf_earlytimepoint
GWGT01_00110	SRR1425852	SRP043418	SRX611298	566	378	GSM1416459	SINGLE	Vitis vinifera	Leaf	Disease(Neofusicoccum Parvum)	Non-infected_wounded_Leaf_earlytimepoint
GWGT01_00111	SRR1425853	SRP043418	SRX611299	542	362	GSM1416460	SINGLE	Vitis vinifera	Leaf	Disease(Neofusicoccum Parvum)	Non-infected_wounded_Leaf_earlytimepoint
GWGT01_00112	SRR1425854	SRP043418	SRX611299	545	365	GSM1416460	SINGLE	Vitis vinifera	Leaf	Disease(Neofusicoccum Parvum)	Non-infected_wounded_Leaf_earlytimepoint
GWGT01_00113	SRR1425855	SRP043418	SRX611300	607	395	GSM1416461	SINGLE	Vitis vinifera	Leaf	Disease(Neofusicoccum Parvum)	Non-infected_wounded_Leaf_latetimepoint
GWGT01_00114	SRR1425856	SRP043418	SRX611300	601	391	GSM1416461	SINGLE	Vitis vinifera	Leaf	Disease(Neofusicoccum Parvum)	Non-infected_wounded_Leaf_latetimepoint
GWGT01_00115	SRR1425857	SRP043418	SRX611301	564	374	GSM1416462	SINGLE	Vitis vinifera	Leaf	Disease(Neofusicoccum Parvum)	Non-infected_wounded_Leaf_latetimepoint
GWGT01_00116	SRR1425858	SRP043418	SRX611301	566	376	GSM1416462	SINGLE	Vitis vinifera	Leaf	Disease(Neofusicoccum Parvum)	Non-infected_wounded_Leaf_latetimepoint
GWGT01_00117	SRR1425859	SRP043418	SRX611302	593	397	GSM1416463	SINGLE	Vitis vinifera	Leaf	Disease(Neofusicoccum Parvum)	Non-infected_wounded_Leaf_latetimepoint
GWGT01_00118	SRR1425860	SRP043418	SRX611302	598	401	GSM1416463	SINGLE	Vitis vinifera	Leaf	Disease(Neofusicoccum Parvum)	Non-infected_wounded_Leaf_latetimepoint
GWGT01_00119	SRR1502871	SRP043708	SRX642773	2546	1777	GSM1423069	PAIRED	Vitis vinifera	Leaf	Disease(Powdery Mildew)	Vitis vinifera cv. Carignan leaves inoculated with Erysiphe necator (isolate: c-strain)
GWGT01_00120	SRR1502872	SRP043708	SRX642774	3107	2173	GSM1423070	PAIRED	Vitis vinifera	Leaf	Disease(Powdery Mildew)	Vitis vinifera cv. Carignan leaves inoculated with Erysiphe necator (isolate: c-strain)
GWGT01_00121	SRR1502873	SRP043708	SRX642775	3260	2267	GSM1423071	PAIRED	Vitis vinifera	Leaf	Disease(Powdery Mildew)	Vitis vinifera cv. Carignan leaves inoculated with Erysiphe necator (isolate: c-strain)
GWGT01_00122	SRR1502874	SRP043708	SRX642776	2929	2044	GSM1423072	PAIRED	Vitis vinifera	Leaf	Disease(Powdery Mildew)	Vitis vinifera cv. Carignan leaves inoculated with Erysiphe necator (isolate: c-strain)
GWGT01_00123	SRR1502875	SRP043708	SRX642777	4074	2836	GSM1423073	PAIRED	Vitis vinifera	Leaf	Disease(Powdery Mildew)	Vitis vinifera cv. Carignan leaves inoculated with Erysiphe necator (isolate: c-strain)
GWGT01_00124	SRR1502876	SRP043708	SRX642778	2838	1981	GSM1423074	PAIRED	Vitis vinifera	Leaf	Disease(Powdery Mildew)	Vitis vinifera cv. Carignan leaves inoculated with Erysiphe necator (isolate: c-strain)
GWGT01_00125	SRR1502877	SRP043708	SRX642779	3449	2402	GSM1423075	PAIRED	Vitis vinifera	Leaf	Disease(Powdery Mildew)	Vitis vinifera cv. Carignan leaves inoculated with Erysiphe necator (isolate: c-strain)
GWGT01_00126	SRR1502878	SRP043708	SRX642780	2298	1602	GSM1423076	PAIRED	Vitis vinifera	Leaf	Disease(Powdery Mildew)	Vitis vinifera cv. Carignan leaves inoculated with Erysiphe necator (isolate: c-strain)
GWGT01_00127	SRR1502879	SRP043708	SRX642781	3119	2171	GSM1423077	PAIRED	Vitis vinifera	Leaf	Disease(Powdery Mildew)	Vitis vinifera cv. Carignan leaves inoculated with Erysiphe necator (isolate: c-strain)
GWGT01_00128	SRR1502880	SRP043708	SRX642782	3250	2268	GSM1423078	PAIRED	Vitis vinifera	Leaf	Disease(Powdery Mildew)	Vitis vinifera cv. Carignan leaves inoculated with Erysiphe necator (isolate: c-strain)
GWGT01_00129	SRR1502881	SRP043708	SRX642783	3285	2289	GSM1423079	PAIRED	Vitis vinifera	Leaf	Disease(Powdery Mildew)	Vitis vinifera cv. Carignan leaves inoculated with Erysiphe necator (isolate: c-strain)
GWGT01_00130	SRR1502882	SRP043708	SRX642784	3164	2201	GSM1423080	PAIRED	Vitis vinifera	Leaf	Disease(Powdery Mildew)	Vitis vinifera cv. Carignan leaves inoculated with Erysiphe necator (isolate: c-strain)
GWGT01_00131	SRR1522047	SRP044695	SRX658543	4419	2893	NA	PAIRED	Vitis pseudoreticulata	Leaf	Disease(Powdery Mildew)	Transcriptome of Vitis Pseudoreticulata Erysiphe Necator Provide Insights into Grapevine Resistance to Powdery Mildew- Treament Group
GWGT01_00132	SRR1535993	SRP044695	SRX679312	4335	2820	NA	PAIRED	Vitis pseudoreticulata	Leaf	Disease(Powdery Mildew)	Transcriptome of Vitis Pseudoreticulata Erysiphe Necator Provide Insights into Grapevine Resistance to Powdery Mildew- Treament Group
GWGT01_00133	SRR1553990	SRP045605	SRX683254	385	246	NA	SINGLE	Vitis Labruscan	Flowers	Hormone(GA)	Vitis labrusca x Vitis vinifera strain:Labruscan grape Transcriptome or Gene expression
GWGT01_00134	SRR1553991	SRP045605	SRX683256	410	262	NA	SINGLE	Vitis Labruscan	Flowers	Hormone(GA)	Vitis labrusca x Vitis vinifera strain:Labruscan grape Transcriptome or Gene expression
GWGT01_00135	SRR1553992	SRP045605	SRX683260	393	252	NA	SINGLE	Vitis Labruscan	Flowers	Hormone(GA)	Vitis labrusca x Vitis vinifera strain:Labruscan grape Transcriptome or Gene expression
GWGT01_00136	SRR1553993	SRP045605	SRX683264	304	195	NA	SINGLE	Vitis Labruscan	Flowers	Hormone(GA)	Vitis labrusca x Vitis vinifera strain:Labruscan grape Transcriptome or Gene expression
GWGT01_00137	SRR1553996	SRP045605	SRX683266	504	322	NA	SINGLE	Vitis Labruscan	Flowers	Hormone(GA)	Vitis labrusca x Vitis vinifera strain:Labruscan grape Transcriptome or Gene expression
GWGT01_00138	SRR1554080	SRP045605	SRX683350	367	231	NA	SINGLE	Vitis Labruscan	Flowers	Hormone(GA)	Vitis labrusca x Vitis vinifera strain:Labruscan grape Transcriptome or Gene expression
GWGT01_00139	SRR1554085	SRP045605	SRX683357	450	288	NA	SINGLE	Vitis Labruscan	Flowers	Hormone(GA)	Vitis labrusca x Vitis vinifera strain:Labruscan grape Transcriptome or Gene expression
GWGT01_00140	SRR1554086	SRP045605	SRX683360	434	278	NA	SINGLE	Vitis Labruscan	Flowers	Hormone(GA)	Vitis labrusca x Vitis vinifera strain:Labruscan grape Transcriptome or Gene expression
GWGT01_00141	SRR1557134	SRP045762	SRX685941	22741	15086	NA	SINGLE	Vitis labruscana Kyoho and Fengzao	Berry	Different Cultivars	Vitis vinifera strain:Kyoho and Fengzao Transcriptome or Gene expression
GWGT01_00142	SRR1558172	SRP045762	SRX685941	20342	13463	NA	SINGLE	Vitis labruscana Kyoho and Fengzao	Berry	Different Cultivars	Vitis vinifera strain:Kyoho and Fengzao Transcriptome or Gene expression
GWGT01_00143	SRR1573029	SRP046998	SRX699035	4133	2960	NA	SINGLE	Vitis vinifera Cabernet Sauvignon	BerrySkin	Water Deficit	Vitis vinifera cultivar:Cabernet Sauvignon, Chardonnay, Merlot, Pinot Noir, and Semillon Transcriptome or Gene expression
GWGT01_00144	SRR1573030	SRP046998	SRX699036	3976	2844	NA	SINGLE	Vitis vinifera Cabernet Sauvignon	BerrySkin	Water Deficit	Vitis vinifera cultivar:Cabernet Sauvignon, Chardonnay, Merlot, Pinot Noir, and Semillon Transcriptome or Gene expression
GWGT01_00145	SRR1573031	SRP046998	SRX699037	5028	3592	NA	SINGLE	Vitis vinifera Cabernet Sauvignon	BerrySkin	Water Deficit	Vitis vinifera cultivar:Cabernet Sauvignon, Chardonnay, Merlot, Pinot Noir, and Semillon Transcriptome or Gene expression
GWGT01_00146	SRR1573032	SRP046998	SRX699038	4646	3322	NA	SINGLE	Vitis vinifera Cabernet Sauvignon	BerrySkin	Water Deficit	Vitis vinifera cultivar:Cabernet Sauvignon, Chardonnay, Merlot, Pinot Noir, and Semillon Transcriptome or Gene expression
GWGT01_00147	SRR1573033	SRP046998	SRX699039	4602	3301	NA	SINGLE	Vitis vinifera Merlot	BerrySkin	Water Deficit	Vitis vinifera cultivar:Cabernet Sauvignon, Chardonnay, Merlot, Pinot Noir, and Semillon Transcriptome or Gene expression
GWGT01_00148	SRR1573034	SRP046998	SRX699040	5709	4091	NA	SINGLE	Vitis vinifera Merlot	BerrySkin	Water Deficit	Vitis vinifera cultivar:Cabernet Sauvignon, Chardonnay, Merlot, Pinot Noir, and Semillon Transcriptome or Gene expression
GWGT01_00149	SRR1573035	SRP046998	SRX699041	5411	3874	NA	SINGLE	Vitis vinifera Merlot	BerrySkin	Water Deficit	Vitis vinifera cultivar:Cabernet Sauvignon, Chardonnay, Merlot, Pinot Noir, and Semillon Transcriptome or Gene expression
GWGT01_00150	SRR1573036	SRP046998	SRX699042	5159	3697	NA	SINGLE	Vitis vinifera Merlot	BerrySkin	Water Deficit	Vitis vinifera cultivar:Cabernet Sauvignon, Chardonnay, Merlot, Pinot Noir, and Semillon Transcriptome or Gene expression
GWGT01_00151	SRR1573037	SRP046998	SRX699043	4766	3457	NA	SINGLE	Vitis vinifera Pinot Noir	BerrySkin	Water Deficit	Vitis vinifera cultivar:Cabernet Sauvignon, Chardonnay, Merlot, Pinot Noir, and Semillon Transcriptome or Gene expression
GWGT01_00152	SRR1573038	SRP046998	SRX699044	4936	3574	NA	SINGLE	Vitis vinifera Pinot Noir	BerrySkin	Water Deficit	Vitis vinifera cultivar:Cabernet Sauvignon, Chardonnay, Merlot, Pinot Noir, and Semillon Transcriptome or Gene expression
GWGT01_00153	SRR1573039	SRP046998	SRX699045	5069	3667	NA	SINGLE	Vitis vinifera Pinot Noir	BerrySkin	Water Deficit	Vitis vinifera cultivar:Cabernet Sauvignon, Chardonnay, Merlot, Pinot Noir, and Semillon Transcriptome or Gene expression
GWGT01_00154	SRR1573040	SRP046998	SRX699046	5080	3679	NA	SINGLE	Vitis vinifera Pinot Noir	BerrySkin	Water Deficit	Vitis vinifera cultivar:Cabernet Sauvignon, Chardonnay, Merlot, Pinot Noir, and Semillon Transcriptome or Gene expression
GWGT01_00155	SRR1573041	SRP046998	SRX699047	4585	3320	NA	SINGLE	Vitis vinifera Chardonnay	BerrySkin	Water Deficit	Vitis vinifera cultivar:Cabernet Sauvignon, Chardonnay, Merlot, Pinot Noir, and Semillon Transcriptome or Gene expression
GWGT01_00156	SRR1573042	SRP046998	SRX699048	5154	3731	NA	SINGLE	Vitis vinifera Chardonnay	BerrySkin	Water Deficit	Vitis vinifera cultivar:Cabernet Sauvignon, Chardonnay, Merlot, Pinot Noir, and Semillon Transcriptome or Gene expression
GWGT01_00157	SRR1573043	SRP046998	SRX699049	5040	3643	NA	SINGLE	Vitis vinifera Chardonnay	BerrySkin	Water Deficit	Vitis vinifera cultivar:Cabernet Sauvignon, Chardonnay, Merlot, Pinot Noir, and Semillon Transcriptome or Gene expression
GWGT01_00158	SRR1573044	SRP046998	SRX699050	5348	3866	NA	SINGLE	Vitis vinifera Chardonnay	BerrySkin	Water Deficit	Vitis vinifera cultivar:Cabernet Sauvignon, Chardonnay, Merlot, Pinot Noir, and Semillon Transcriptome or Gene expression
GWGT01_00159	SRR1573045	SRP046998	SRX699051	5472	3978	NA	SINGLE	Vitis vinifera Semillon	BerrySkin	Water Deficit	Vitis vinifera cultivar:Cabernet Sauvignon, Chardonnay, Merlot, Pinot Noir, and Semillon Transcriptome or Gene expression
GWGT01_00160	SRR1573046	SRP046998	SRX699052	5070	3682	NA	SINGLE	Vitis vinifera Semillon	BerrySkin	Water Deficit	Vitis vinifera cultivar:Cabernet Sauvignon, Chardonnay, Merlot, Pinot Noir, and Semillon Transcriptome or Gene expression
GWGT01_00161	SRR1573047	SRP046998	SRX699053	4664	3388	NA	SINGLE	Vitis vinifera Semillon	BerrySkin	Water Deficit	Vitis vinifera cultivar:Cabernet Sauvignon, Chardonnay, Merlot, Pinot Noir, and Semillon Transcriptome or Gene expression
GWGT01_00162	SRR1573048	SRP046998	SRX699054	5991	4348	NA	SINGLE	Vitis vinifera Semillon	BerrySkin	Water Deficit	Vitis vinifera cultivar:Cabernet Sauvignon, Chardonnay, Merlot, Pinot Noir, and Semillon Transcriptome or Gene expression
GWGT01_00163	SRR1631819	SRP049306	SRX744099	3044	2032	GSM1532772	SINGLE	Vitis vinifera Sangiovese	Pericarp	Growth Stages	Transcriptome analysis of 5 red Italian grapevine varieties during berry development
GWGT01_00164	SRR1631820	SRP049306	SRX744100	3312	2222	GSM1532773	SINGLE	Vitis vinifera Sangiovese	Pericarp	Growth Stages	Transcriptome analysis of 5 red Italian grapevine varieties during berry development
GWGT01_00165	SRR1631821	SRP049306	SRX744101	4229	2847	GSM1532774	SINGLE	Vitis vinifera Sangiovese	Pericarp	Growth Stages	Transcriptome analysis of 5 red Italian grapevine varieties during berry development
GWGT01_00166	SRR1631822	SRP049306	SRX744102	2822	1890	GSM1532775	SINGLE	Vitis vinifera Sangiovese	Pericarp	Growth Stages	Transcriptome analysis of 5 red Italian grapevine varieties during berry development
GWGT01_00167	SRR1631823	SRP049306	SRX744103	3014	2016	GSM1532776	SINGLE	Vitis vinifera Sangiovese	Pericarp	Growth Stages	Transcriptome analysis of 5 red Italian grapevine varieties during berry development
GWGT01_00168	SRR1631824	SRP049306	SRX744104	2925	1963	GSM1532777	SINGLE	Vitis vinifera Sangiovese	Pericarp	Growth Stages	Transcriptome analysis of 5 red Italian grapevine varieties during berry development
GWGT01_00169	SRR1631825	SRP049306	SRX744105	1814	1185	GSM1532778	SINGLE	Vitis vinifera Sangiovese	Pericarp	Growth Stages	Transcriptome analysis of 5 red Italian grapevine varieties during berry development
GWGT01_00170	SRR1631826	SRP049306	SRX744106	2543	1654	GSM1532779	SINGLE	Vitis vinifera Sangiovese	Pericarp	Growth Stages	Transcriptome analysis of 5 red Italian grapevine varieties during berry development
GWGT01_00171	SRR1631827	SRP049306	SRX744107	2214	1441	GSM1532780	SINGLE	Vitis vinifera Sangiovese	Pericarp	Growth Stages	Transcriptome analysis of 5 red Italian grapevine varieties during berry development
GWGT01_00172	SRR1631828	SRP049306	SRX744108	3057	1992	GSM1532781	SINGLE	Vitis vinifera Sangiovese	Pericarp	Growth Stages	Transcriptome analysis of 5 red Italian grapevine varieties during berry development
GWGT01_00173	SRR1631829	SRP049306	SRX744109	3146	2052	GSM1532782	SINGLE	Vitis vinifera Sangiovese	Pericarp	Growth Stages	Transcriptome analysis of 5 red Italian grapevine varieties during berry development
GWGT01_00174	SRR1631830	SRP049306	SRX744110	2666	1731	GSM1532783	SINGLE	Vitis vinifera Sangiovese	Pericarp	Growth Stages	Transcriptome analysis of 5 red Italian grapevine varieties during berry development
GWGT01_00175	SRR1631831	SRP049306	SRX744111	3031	2037	GSM1532784	SINGLE	Vitis vinifera Barbera	Pericarp	Growth Stages	Transcriptome analysis of 5 red Italian grapevine varieties during berry development
GWGT01_00176	SRR1631832	SRP049306	SRX744112	3131	2089	GSM1532785	SINGLE	Vitis vinifera Barbera	Pericarp	Growth Stages	Transcriptome analysis of 5 red Italian grapevine varieties during berry development
GWGT01_00177	SRR1631833	SRP049306	SRX744113	3454	2309	GSM1532786	SINGLE	Vitis vinifera Barbera	Pericarp	Growth Stages	Transcriptome analysis of 5 red Italian grapevine varieties during berry development
GWGT01_00178	SRR1631834	SRP049306	SRX744114	3723	2502	GSM1532787	SINGLE	Vitis vinifera Barbera	Pericarp	Growth Stages	Transcriptome analysis of 5 red Italian grapevine varieties during berry development
GWGT01_00179	SRR1631835	SRP049306	SRX744115	3408	2273	GSM1532788	SINGLE	Vitis vinifera Barbera	Pericarp	Growth Stages	Transcriptome analysis of 5 red Italian grapevine varieties during berry development
GWGT01_00180	SRR1631836	SRP049306	SRX744116	3994	2668	GSM1532789	SINGLE	Vitis vinifera Barbera	Pericarp	Growth Stages	Transcriptome analysis of 5 red Italian grapevine varieties during berry development
GWGT01_00181	SRR1631837	SRP049306	SRX744117	2622	1760	GSM1532790	SINGLE	Vitis vinifera Barbera	Pericarp	Growth Stages	Transcriptome analysis of 5 red Italian grapevine varieties during berry development
GWGT01_00182	SRR1631838	SRP049306	SRX744118	4610	3119	GSM1532791	SINGLE	Vitis vinifera Barbera	Pericarp	Growth Stages	Transcriptome analysis of 5 red Italian grapevine varieties during berry development
GWGT01_00183	SRR1631839	SRP049306	SRX744119	2918	1961	GSM1532792	SINGLE	Vitis vinifera Barbera	Pericarp	Growth Stages	Transcriptome analysis of 5 red Italian grapevine varieties during berry development
GWGT01_00184	SRR1631840	SRP049306	SRX744120	3282	2211	GSM1532793	SINGLE	Vitis vinifera Barbera	Pericarp	Growth Stages	Transcriptome analysis of 5 red Italian grapevine varieties during berry development
GWGT01_00185	SRR1631841	SRP049306	SRX744121	2960	1997	GSM1532794	SINGLE	Vitis vinifera Barbera	Pericarp	Growth Stages	Transcriptome analysis of 5 red Italian grapevine varieties during berry development
GWGT01_00186	SRR1631842	SRP049306	SRX744122	4174	2812	GSM1532795	SINGLE	Vitis vinifera Barbera	Pericarp	Growth Stages	Transcriptome analysis of 5 red Italian grapevine varieties during berry development
GWGT01_00187	SRR1631843	SRP049306	SRX744123	3135	2100	GSM1532796	SINGLE	Vitis vinifera Negro amaro	Pericarp	Growth Stages	Transcriptome analysis of 5 red Italian grapevine varieties during berry development
GWGT01_00188	SRR1631844	SRP049306	SRX744124	3247	2150	GSM1532797	SINGLE	Vitis vinifera Negro amaro	Pericarp	Growth Stages	Transcriptome analysis of 5 red Italian grapevine varieties during berry development
GWGT01_00189	SRR1631845	SRP049306	SRX744125	4522	3064	GSM1532798	SINGLE	Vitis vinifera Negro amaro	Pericarp	Growth Stages	Transcriptome analysis of 5 red Italian grapevine varieties during berry development
GWGT01_00190	SRR1631846	SRP049306	SRX744126	3344	2208	GSM1532799	SINGLE	Vitis vinifera Negro amaro	Pericarp	Growth Stages	Transcriptome analysis of 5 red Italian grapevine varieties during berry development
GWGT01_00191	SRR1631847	SRP049306	SRX744127	3098	2049	GSM1532800	SINGLE	Vitis vinifera Negro amaro	Pericarp	Growth Stages	Transcriptome analysis of 5 red Italian grapevine varieties during berry development
GWGT01_00192	SRR1631848	SRP049306	SRX744128	3318	2200	GSM1532801	SINGLE	Vitis vinifera Negro amaro	Pericarp	Growth Stages	Transcriptome analysis of 5 red Italian grapevine varieties during berry development
GWGT01_00193	SRR1631849	SRP049306	SRX744129	2841	1889	GSM1532802	SINGLE	Vitis vinifera Negro amaro	Pericarp	Growth Stages	Transcriptome analysis of 5 red Italian grapevine varieties during berry development
GWGT01_00194	SRR1631850	SRP049306	SRX744130	3221	2165	GSM1532803	SINGLE	Vitis vinifera Negro amaro	Pericarp	Growth Stages	Transcriptome analysis of 5 red Italian grapevine varieties during berry development
GWGT01_00195	SRR1631851	SRP049306	SRX744131	3446	2286	GSM1532804	SINGLE	Vitis vinifera Negro amaro	Pericarp	Growth Stages	Transcriptome analysis of 5 red Italian grapevine varieties during berry development
GWGT01_00196	SRR1631852	SRP049306	SRX744132	3599	2412	GSM1532805	SINGLE	Vitis vinifera Negro amaro	Pericarp	Growth Stages	Transcriptome analysis of 5 red Italian grapevine varieties during berry development
GWGT01_00197	SRR1631853	SRP049306	SRX744133	4522	3045	GSM1532806	SINGLE	Vitis vinifera Negro amaro	Pericarp	Growth Stages	Transcriptome analysis of 5 red Italian grapevine varieties during berry development
GWGT01_00198	SRR1631854	SRP049306	SRX744134	3437	2302	GSM1532807	SINGLE	Vitis vinifera Negro amaro	Pericarp	Growth Stages	Transcriptome analysis of 5 red Italian grapevine varieties during berry development
GWGT01_00199	SRR1631855	SRP049306	SRX744135	2718	1833	GSM1532808	SINGLE	Vitis vinifera Refosco	Pericarp	Growth Stages	Transcriptome analysis of 5 red Italian grapevine varieties during berry development
GWGT01_00200	SRR1631856	SRP049306	SRX744136	3781	2551	GSM1532809	SINGLE	Vitis vinifera Refosco	Pericarp	Growth Stages	Transcriptome analysis of 5 red Italian grapevine varieties during berry development
GWGT01_00201	SRR1631857	SRP049306	SRX744137	4253	2857	GSM1532810	SINGLE	Vitis vinifera Refosco	Pericarp	Growth Stages	Transcriptome analysis of 5 red Italian grapevine varieties during berry development
GWGT01_00202	SRR1631858	SRP049306	SRX744138	3586	2435	GSM1532811	SINGLE	Vitis vinifera Refosco	Pericarp	Growth Stages	Transcriptome analysis of 5 red Italian grapevine varieties during berry development
GWGT01_00203	SRR1631859	SRP049306	SRX744139	3360	2282	GSM1532812	SINGLE	Vitis vinifera Refosco	Pericarp	Growth Stages	Transcriptome analysis of 5 red Italian grapevine varieties during berry development
GWGT01_00204	SRR1631860	SRP049306	SRX744140	4010	2697	GSM1532813	SINGLE	Vitis vinifera Refosco	Pericarp	Growth Stages	Transcriptome analysis of 5 red Italian grapevine varieties during berry development
GWGT01_00205	SRR1631861	SRP049306	SRX744141	2725	1809	GSM1532814	SINGLE	Vitis vinifera Refosco	Pericarp	Growth Stages	Transcriptome analysis of 5 red Italian grapevine varieties during berry development
GWGT01_00206	SRR1631862	SRP049306	SRX744142	3399	2244	GSM1532815	SINGLE	Vitis vinifera Refosco	Pericarp	Growth Stages	Transcriptome analysis of 5 red Italian grapevine varieties during berry development
GWGT01_00207	SRR1631863	SRP049306	SRX744143	2819	1865	GSM1532816	SINGLE	Vitis vinifera Refosco	Pericarp	Growth Stages	Transcriptome analysis of 5 red Italian grapevine varieties during berry development
GWGT01_00208	SRR1631864	SRP049306	SRX744144	3109	2059	GSM1532817	SINGLE	Vitis vinifera Refosco	Pericarp	Growth Stages	Transcriptome analysis of 5 red Italian grapevine varieties during berry development
GWGT01_00209	SRR1631865	SRP049306	SRX744145	3218	2123	GSM1532818	SINGLE	Vitis vinifera Refosco	Pericarp	Growth Stages	Transcriptome analysis of 5 red Italian grapevine varieties during berry development
GWGT01_00210	SRR1631866	SRP049306	SRX744146	3009	1981	GSM1532819	SINGLE	Vitis vinifera Refosco	Pericarp	Growth Stages	Transcriptome analysis of 5 red Italian grapevine varieties during berry development
GWGT01_00211	SRR1631867	SRP049306	SRX744147	2739	1838	GSM1532820	SINGLE	Vitis vinifera Primitivo	Pericarp	Growth Stages	Transcriptome analysis of 5 red Italian grapevine varieties during berry development
GWGT01_00212	SRR1631868	SRP049306	SRX744148	2744	1820	GSM1532821	SINGLE	Vitis vinifera Primitivo	Pericarp	Growth Stages	Transcriptome analysis of 5 red Italian grapevine varieties during berry development
GWGT01_00213	SRR1631869	SRP049306	SRX744149	5097	3449	GSM1532822	SINGLE	Vitis vinifera Primitivo	Pericarp	Growth Stages	Transcriptome analysis of 5 red Italian grapevine varieties during berry development
GWGT01_00214	SRR1631870	SRP049306	SRX744150	3611	2420	GSM1532823	SINGLE	Vitis vinifera Primitivo	Pericarp	Growth Stages	Transcriptome analysis of 5 red Italian grapevine varieties during berry development
GWGT01_00215	SRR1631871	SRP049306	SRX744151	2978	1965	GSM1532824	SINGLE	Vitis vinifera Primitivo	Pericarp	Growth Stages	Transcriptome analysis of 5 red Italian grapevine varieties during berry development
GWGT01_00216	SRR1631872	SRP049306	SRX744152	2894	1957	GSM1532825	SINGLE	Vitis vinifera Primitivo	Pericarp	Growth Stages	Transcriptome analysis of 5 red Italian grapevine varieties during berry development
GWGT01_00217	SRR1631873	SRP049306	SRX744153	2828	1877	GSM1532826	SINGLE	Vitis vinifera Primitivo	Pericarp	Growth Stages	Transcriptome analysis of 5 red Italian grapevine varieties during berry development
GWGT01_00218	SRR1631874	SRP049306	SRX744154	2954	1989	GSM1532827	SINGLE	Vitis vinifera Primitivo	Pericarp	Growth Stages	Transcriptome analysis of 5 red Italian grapevine varieties during berry development
GWGT01_00219	SRR1631875	SRP049306	SRX744155	3352	2222	GSM1532828	SINGLE	Vitis vinifera Primitivo	Pericarp	Growth Stages	Transcriptome analysis of 5 red Italian grapevine varieties during berry development
GWGT01_00220	SRR1631876	SRP049306	SRX744156	3191	2116	GSM1532829	SINGLE	Vitis vinifera Primitivo	Pericarp	Growth Stages	Transcriptome analysis of 5 red Italian grapevine varieties during berry development
GWGT01_00221	SRR1631877	SRP049306	SRX744157	4367	2958	GSM1532830	SINGLE	Vitis vinifera Primitivo	Pericarp	Growth Stages	Transcriptome analysis of 5 red Italian grapevine varieties during berry development
GWGT01_00222	SRR1631878	SRP049306	SRX744158	3902	2585	GSM1532831	SINGLE	Vitis vinifera Primitivo	Pericarp	Growth Stages	Transcriptome analysis of 5 red Italian grapevine varieties during berry development
GWGT01_00223	SRR1658425	SRP050088	SRX764786	550	396	GSM1551302	SINGLE	Vitis vinifera Cabernet Sauvignon	Berry	Different Regions	Transcriptome Comparison of Cabernet Sauvignon Grape Berries from Two Regions with Distinct Climate
GWGT01_00224	SRR1658426	SRP050088	SRX764787	594	430	GSM1551303	SINGLE	Vitis vinifera Cabernet Sauvignon	Berry	Different Regions	Transcriptome Comparison of Cabernet Sauvignon Grape Berries from Two Regions with Distinct Climate
GWGT01_00225	SRR1658427	SRP050088	SRX764788	576	418	GSM1551304	SINGLE	Vitis vinifera Cabernet Sauvignon	Berry	Different Regions	Transcriptome Comparison of Cabernet Sauvignon Grape Berries from Two Regions with Distinct Climate
GWGT01_00226	SRR1658428	SRP050088	SRX764789	562	405	GSM1551305	SINGLE	Vitis vinifera Cabernet Sauvignon	Berry	Different Regions	Transcriptome Comparison of Cabernet Sauvignon Grape Berries from Two Regions with Distinct Climate
GWGT01_00227	SRR1658429	SRP050088	SRX764790	560	405	GSM1551306	SINGLE	Vitis vinifera Cabernet Sauvignon	Berry	Different Regions	Transcriptome Comparison of Cabernet Sauvignon Grape Berries from Two Regions with Distinct Climate
GWGT01_00228	SRR1658430	SRP050088	SRX764791	552	403	GSM1551307	SINGLE	Vitis vinifera Cabernet Sauvignon	Berry	Different Regions	Transcriptome Comparison of Cabernet Sauvignon Grape Berries from Two Regions with Distinct Climate
GWGT01_00229	SRR1703351	SRP051051	SRX804218	486	337	NA	SINGLE	Vitis pseudoreticulata	Leaf	Disease(Powdery Mildew)	Vitis pseudoreticulata cultivar:Baihe-13-1 Transcriptome or Gene expression
GWGT01_00230	SRR1703353	SRP051051	SRX804240	467	316	NA	SINGLE	Vitis pseudoreticulata	Leaf	Disease(Powdery Mildew)	Vitis pseudoreticulata cultivar:Baihe-13-1 Transcriptome or Gene expression
GWGT01_00231	SRR1703354	SRP051051	SRX804241	284	194	NA	SINGLE	Vitis pseudoreticulata	Leaf	Disease(Powdery Mildew)	Vitis pseudoreticulata cultivar:Baihe-13-1 Transcriptome or Gene expression
GWGT01_00232	SRR1703367	SRP051051	SRX804245	339	238	NA	SINGLE	Vitis pseudoreticulata	Leaf	Disease(Powdery Mildew)	Vitis pseudoreticulata cultivar:Baihe-13-1 Transcriptome or Gene expression
GWGT01_00233	SRR1703416	SRP051051	SRX804269	264	187	NA	SINGLE	Vitis pseudoreticulata	Leaf	Disease(Powdery Mildew)	Vitis pseudoreticulata cultivar:Baihe-13-1 Transcriptome or Gene expression
GWGT01_00234	SRR1703432	SRP051051	SRX804272	242	167	NA	SINGLE	Vitis pseudoreticulata	Leaf	Disease(Powdery Mildew)	Vitis pseudoreticulata cultivar:Baihe-13-1 Transcriptome or Gene expression
GWGT01_00235	SRR1703433	SRP051051	SRX804282	428	297	NA	SINGLE	Vitis pseudoreticulata	Leaf	Disease(Powdery Mildew)	Vitis pseudoreticulata cultivar:Baihe-13-1 Transcriptome or Gene expression
GWGT01_00236	SRR1703435	SRP051051	SRX804284	788	524	NA	SINGLE	Vitis pseudoreticulata	Leaf	Disease(Powdery Mildew)	Vitis pseudoreticulata cultivar:Baihe-13-1 Transcriptome or Gene expression
GWGT01_00237	SRR1703436	SRP051054	SRX804285	343	238	NA	SINGLE	Vitis pseudoreticulata	Leaf	Disease(Powdery Mildew)	Vitis pseudoreticulata cultivar:Hunan-1 Transcriptome or Gene expression
GWGT01_00238	SRR1703437	SRP051054	SRX804286	371	259	NA	SINGLE	Vitis pseudoreticulata	Leaf	Disease(Powdery Mildew)	Vitis pseudoreticulata cultivar:Hunan-1 Transcriptome or Gene expression
GWGT01_00239	SRR1706187	SRP051054	SRX806423	426	290	NA	SINGLE	Vitis pseudoreticulata	Leaf	Disease(Powdery Mildew)	Vitis pseudoreticulata cultivar:Hunan-1 Transcriptome or Gene expression
GWGT01_00240	SRR1706192	SRP051054	SRX806428	550	380	NA	SINGLE	Vitis pseudoreticulata	Leaf	Disease(Powdery Mildew)	Vitis pseudoreticulata cultivar:Hunan-1 Transcriptome or Gene expression
GWGT01_00241	SRR1706194	SRP051054	SRX806430	474	319	NA	SINGLE	Vitis pseudoreticulata	Leaf	Disease(Powdery Mildew)	Vitis pseudoreticulata cultivar:Hunan-1 Transcriptome or Gene expression
GWGT01_00242	SRR1706592	SRP051078	SRX806630	499	322	NA	SINGLE	Vitis quinquangularis Shang-24	Leaf	Disease(Powdery Mildew)	Transcriptome of Vitis quinquangularis S
GWGT01_00243	SRR1706593	SRP051078	SRX806631	489	318	NA	SINGLE	Vitis quinquangularis Shang-24	Leaf	Disease(Powdery Mildew)	Transcriptome of Vitis quinquangularis S
GWGT01_00244	SRR1706594	SRP051078	SRX806632	455	304	NA	SINGLE	Vitis quinquangularis Shang-24	Leaf	Disease(Powdery Mildew)	Transcriptome of Vitis quinquangularis S
GWGT01_00245	SRR1706595	SRP051078	SRX806633	375	249	NA	SINGLE	Vitis quinquangularis Shang-24	Leaf	Disease(Powdery Mildew)	Transcriptome of Vitis quinquangularis S
GWGT01_00246	SRR1706650	SRP051078	SRX806634	359	260	NA	SINGLE	Vitis quinquangularis Shang-24	Leaf	Disease(Powdery Mildew)	Transcriptome of Vitis quinquangularis S
GWGT01_00247	SRR1706665	SRP051078	SRX806659	1067	703	NA	SINGLE	Vitis quinquangularis Shang-24	Leaf	Disease(Powdery Mildew)	Transcriptome of Vitis quinquangularis S
GWGT01_00248	SRR1706666	SRP051078	SRX806660	502	325	NA	SINGLE	Vitis quinquangularis Shang-24	Leaf	Disease(Powdery Mildew)	Transcriptome of Vitis quinquangularis S
GWGT01_00249	SRR1706668	SRP051078	SRX806661	539	349	NA	SINGLE	Vitis quinquangularis Shang-24	Leaf	Disease(Powdery Mildew)	Transcriptome of Vitis quinquangularis S
GWGT01_00250	SRR1706669	SRP051054	SRX806665	701	464	NA	SINGLE	Vitis pseudoreticulata	Leaf	Disease(Powdery Mildew)	Vitis pseudoreticulata cultivar:Hunan-1 Transcriptome or Gene expression
GWGT01_00251	SRR1706670	SRP051054	SRX806668	638	437	NA	SINGLE	Vitis pseudoreticulata	Leaf	Disease(Powdery Mildew)	Vitis pseudoreticulata cultivar:Hunan-1 Transcriptome or Gene expression
GWGT01_00252	SRR1706671	SRP051054	SRX806671	700	480	NA	SINGLE	Vitis pseudoreticulata	Leaf	Disease(Powdery Mildew)	Vitis pseudoreticulata cultivar:Hunan-1 Transcriptome or Gene expression
GWGT01_00253	SRR1708660	SRP050450	SRX807799	1689	1213	NA	SINGLE	Vitis vinifera Chardonnay	BerrySkin	Water Deficit	Plant sample from Chardonnay berry skins under water deficit irrigation treatment at harvest
GWGT01_00254	SRR1708662	SRP050450	SRX807647	1819	1308	NA	SINGLE	Vitis vinifera Chardonnay	BerrySkin	Water Deficit	Plant sample from Chardonnay berry skins under water deficit irrigation treatment at harvest
GWGT01_00255	SRR1708663	SRP050450	SRX807648	2521	1809	NA	SINGLE	Vitis vinifera Chardonnay	BerrySkin	Water Deficit	Plant sample from Chardonnay berry skins under water deficit irrigation treatment at harvest
GWGT01_00256	SRR1708899	SRP050450	SRX807972	1663	1200	NA	SINGLE	Vitis vinifera Chardonnay	BerrySkin	Water Deficit	Plant sample from Chardonnay berry skins under water deficit irrigation treatment at harvest
GWGT01_00257	SRR1708900	SRP050450	SRX807973	1847	1330	NA	SINGLE	Vitis vinifera Chardonnay	BerrySkin	Water Deficit	Plant sample from Chardonnay berry skins under water deficit irrigation treatment at harvest
GWGT01_00258	SRR1708901	SRP050450	SRX807974	1758	1266	NA	SINGLE	Vitis vinifera Chardonnay	BerrySkin	Water Deficit	Plant sample from Chardonnay berry skins under water deficit irrigation treatment at harvest
GWGT01_00259	SRR1708902	SRP050450	SRX807975	1578	1147	NA	SINGLE	Vitis vinifera Cabernet Sauvignon	BerrySkin	Water Deficit	Plant sample from Chardonnay berry skins under water deficit irrigation treatment at harvest
GWGT01_00260	SRR1708903	SRP050450	SRX807976	1792	1299	NA	SINGLE	Vitis vinifera Cabernet Sauvignon	BerrySkin	Water Deficit	Plant sample from Chardonnay berry skins under water deficit irrigation treatment at harvest
GWGT01_00261	SRR1708904	SRP050450	SRX807977	1819	1324	NA	SINGLE	Vitis vinifera Cabernet Sauvignon	BerrySkin	Water Deficit	Plant sample from Chardonnay berry skins under water deficit irrigation treatment at harvest
GWGT01_00262	SRR1709048	SRP050450	SRX807978	1223	891	NA	SINGLE	Vitis vinifera Cabernet Sauvignon	BerrySkin	Water Deficit	Plant sample from Chardonnay berry skins under water deficit irrigation treatment at harvest
GWGT01_00263	SRR1709049	SRP050450	SRX807979	1661	1206	NA	SINGLE	Vitis vinifera Cabernet Sauvignon	BerrySkin	Water Deficit	Plant sample from Chardonnay berry skins under water deficit irrigation treatment at harvest
GWGT01_00264	SRR1709050	SRP050450	SRX807980	1622	1184	NA	SINGLE	Vitis vinifera Cabernet Sauvignon	BerrySkin	Water Deficit	Plant sample from Chardonnay berry skins under water deficit irrigation treatment at harvest
GWGT01_00265	SRR1709051	SRP050450	SRX807981	1611	1159	NA	SINGLE	Vitis vinifera Merlot	BerrySkin	Water Deficit	Plant sample from Chardonnay berry skins under water deficit irrigation treatment at harvest
GWGT01_00266	SRR1709052	SRP050450	SRX807982	1407	1015	NA	SINGLE	Vitis vinifera Merlot	BerrySkin	Water Deficit	Plant sample from Chardonnay berry skins under water deficit irrigation treatment at harvest
GWGT01_00267	SRR1709053	SRP050450	SRX807983	1531	1100	NA	SINGLE	Vitis vinifera Merlot	BerrySkin	Water Deficit	Plant sample from Chardonnay berry skins under water deficit irrigation treatment at harvest
GWGT01_00268	SRR1709060	SRP050450	SRX807984	1720	1238	NA	SINGLE	Vitis vinifera Merlot	BerrySkin	Water Deficit	Plant sample from Chardonnay berry skins under water deficit irrigation treatment at harvest
GWGT01_00269	SRR1709061	SRP050450	SRX807985	1735	1248	NA	SINGLE	Vitis vinifera Merlot	BerrySkin	Water Deficit	Plant sample from Chardonnay berry skins under water deficit irrigation treatment at harvest
GWGT01_00270	SRR1709062	SRP050450	SRX807986	1742	1253	NA	SINGLE	Vitis vinifera Merlot	BerrySkin	Water Deficit	Plant sample from Chardonnay berry skins under water deficit irrigation treatment at harvest
GWGT01_00271	SRR1709063	SRP050450	SRX807987	1684	1213	NA	SINGLE	Vitis vinifera Pinot Noir	BerrySkin	Water Deficit	Plant sample from Chardonnay berry skins under water deficit irrigation treatment at harvest
GWGT01_00272	SRR1709064	SRP050450	SRX807988	1774	1276	NA	SINGLE	Vitis vinifera Pinot Noir	BerrySkin	Water Deficit	Plant sample from Chardonnay berry skins under water deficit irrigation treatment at harvest
GWGT01_00273	SRR1709065	SRP050450	SRX807989	1604	1157	NA	SINGLE	Vitis vinifera Pinot Noir	BerrySkin	Water Deficit	Plant sample from Chardonnay berry skins under water deficit irrigation treatment at harvest
GWGT01_00274	SRR1709066	SRP050450	SRX807990	1183	854	NA	SINGLE	Vitis vinifera Pinot Noir	BerrySkin	Water Deficit	Plant sample from Chardonnay berry skins under water deficit irrigation treatment at harvest
GWGT01_00275	SRR1709067	SRP050450	SRX807991	1566	1129	NA	SINGLE	Vitis vinifera Pinot Noir	BerrySkin	Water Deficit	Plant sample from Chardonnay berry skins under water deficit irrigation treatment at harvest
GWGT01_00276	SRR1709068	SRP050450	SRX807992	1704	1234	NA	SINGLE	Vitis vinifera Pinot Noir	BerrySkin	Water Deficit	Plant sample from Chardonnay berry skins under water deficit irrigation treatment at harvest
GWGT01_00277	SRR1709070	SRP050450	SRX807993	1657	1200	NA	SINGLE	Vitis vinifera Semillon	BerrySkin	Water Deficit	Plant sample from Chardonnay berry skins under water deficit irrigation treatment at harvest
GWGT01_00278	SRR1709071	SRP050450	SRX807994	1612	1164	NA	SINGLE	Vitis vinifera Semillon	BerrySkin	Water Deficit	Plant sample from Chardonnay berry skins under water deficit irrigation treatment at harvest
GWGT01_00279	SRR1709072	SRP050450	SRX807995	1764	1272	NA	SINGLE	Vitis vinifera Semillon	BerrySkin	Water Deficit	Plant sample from Chardonnay berry skins under water deficit irrigation treatment at harvest
GWGT01_00280	SRR1709073	SRP050450	SRX807996	1654	1191	NA	SINGLE	Vitis vinifera Semillon	BerrySkin	Water Deficit	Plant sample from Chardonnay berry skins under water deficit irrigation treatment at harvest
GWGT01_00281	SRR1709074	SRP050450	SRX807997	1431	1033	NA	SINGLE	Vitis vinifera Semillon	BerrySkin	Water Deficit	Plant sample from Chardonnay berry skins under water deficit irrigation treatment at harvest
GWGT01_00282	SRR1709075	SRP050450	SRX807998	1807	1301	NA	SINGLE	Vitis vinifera Semillon	BerrySkin	Water Deficit	Plant sample from Chardonnay berry skins under water deficit irrigation treatment at harvest
GWGT01_00283	SRR1736722	SRP046456	SRX825605	1675	1217	NA	SINGLE	Vitis vinifera Cabernet Franc	BerrySkin	Growth Stages	Vitis vinifera cultivar:Cabernet Franc, Cabernet Sauvignon, Chardonnay, Merlot, Pinot Noir, Sauvignon Blanc, and Semillon Transcriptome or Gene expression
GWGT01_00284	SRR1736723	SRP046456	SRX825606	1437	1043	NA	SINGLE	Vitis vinifera Cabernet Franc	BerrySkin	Growth Stages	Vitis vinifera cultivar:Cabernet Franc, Cabernet Sauvignon, Chardonnay, Merlot, Pinot Noir, Sauvignon Blanc, and Semillon Transcriptome or Gene expression
GWGT01_00285	SRR1736724	SRP046456	SRX825607	1663	1201	NA	SINGLE	Vitis vinifera Cabernet Franc	BerrySkin	Growth Stages	Vitis vinifera cultivar:Cabernet Franc, Cabernet Sauvignon, Chardonnay, Merlot, Pinot Noir, Sauvignon Blanc, and Semillon Transcriptome or Gene expression
GWGT01_00286	SRR1736726	SRP046456	SRX825609	1578	1151	NA	SINGLE	Vitis vinifera Cabernet Franc	BerrySkin	Growth Stages	Vitis vinifera cultivar:Cabernet Franc, Cabernet Sauvignon, Chardonnay, Merlot, Pinot Noir, Sauvignon Blanc, and Semillon Transcriptome or Gene expression
GWGT01_00287	SRR1736727	SRP046456	SRX825610	1859	1348	NA	SINGLE	Vitis vinifera Cabernet Franc	BerrySkin	Growth Stages	Vitis vinifera cultivar:Cabernet Franc, Cabernet Sauvignon, Chardonnay, Merlot, Pinot Noir, Sauvignon Blanc, and Semillon Transcriptome or Gene expression
GWGT01_00288	SRR1736728	SRP046456	SRX825611	1737	1261	NA	SINGLE	Vitis vinifera Cabernet Franc	BerrySkin	Growth Stages	Vitis vinifera cultivar:Cabernet Franc, Cabernet Sauvignon, Chardonnay, Merlot, Pinot Noir, Sauvignon Blanc, and Semillon Transcriptome or Gene expression
GWGT01_00289	SRR1736729	SRP046456	SRX825612	1446	1051	NA	SINGLE	Vitis vinifera Cabernet Franc	BerrySkin	Growth Stages	Vitis vinifera cultivar:Cabernet Franc, Cabernet Sauvignon, Chardonnay, Merlot, Pinot Noir, Sauvignon Blanc, and Semillon Transcriptome or Gene expression
GWGT01_00290	SRR1736730	SRP046456	SRX825613	1698	1230	NA	SINGLE	Vitis vinifera Cabernet Franc	BerrySkin	Growth Stages	Vitis vinifera cultivar:Cabernet Franc, Cabernet Sauvignon, Chardonnay, Merlot, Pinot Noir, Sauvignon Blanc, and Semillon Transcriptome or Gene expression
GWGT01_00291	SRR1736731	SRP046456	SRX825614	1928	1389	NA	SINGLE	Vitis vinifera Cabernet Franc	BerrySkin	Growth Stages	Vitis vinifera cultivar:Cabernet Franc, Cabernet Sauvignon, Chardonnay, Merlot, Pinot Noir, Sauvignon Blanc, and Semillon Transcriptome or Gene expression
GWGT01_00292	SRR1736732	SRP046456	SRX825615	1468	1066	NA	SINGLE	Vitis vinifera Cabernet Franc	BerrySkin	Growth Stages	Vitis vinifera cultivar:Cabernet Franc, Cabernet Sauvignon, Chardonnay, Merlot, Pinot Noir, Sauvignon Blanc, and Semillon Transcriptome or Gene expression
GWGT01_00293	SRR1736733	SRP046456	SRX825616	1691	1221	NA	SINGLE	Vitis vinifera Cabernet Franc	BerrySkin	Growth Stages	Vitis vinifera cultivar:Cabernet Franc, Cabernet Sauvignon, Chardonnay, Merlot, Pinot Noir, Sauvignon Blanc, and Semillon Transcriptome or Gene expression
GWGT01_00294	SRR1736734	SRP046456	SRX825617	1238	895	NA	SINGLE	Vitis vinifera Cabernet Franc	BerrySkin	Growth Stages	Vitis vinifera cultivar:Cabernet Franc, Cabernet Sauvignon, Chardonnay, Merlot, Pinot Noir, Sauvignon Blanc, and Semillon Transcriptome or Gene expression
GWGT01_00295	SRR1748312	SRP046456	SRX835817	2406	1729	NA	SINGLE	Vitis vinifera Cabernet Sauvignon	BerrySkin	Growth Stages	Vitis vinifera cultivar:Cabernet Franc, Cabernet Sauvignon, Chardonnay, Merlot, Pinot Noir, Sauvignon Blanc, and Semillon Transcriptome or Gene expression
GWGT01_00296	SRR1748313	SRP046456	SRX835818	1758	1254	NA	SINGLE	Vitis vinifera Cabernet Sauvignon	BerrySkin	Growth Stages	Vitis vinifera cultivar:Cabernet Franc, Cabernet Sauvignon, Chardonnay, Merlot, Pinot Noir, Sauvignon Blanc, and Semillon Transcriptome or Gene expression
GWGT01_00297	SRR1748314	SRP046456	SRX835819	1453	1038	NA	SINGLE	Vitis vinifera Cabernet Sauvignon	BerrySkin	Growth Stages	Vitis vinifera cultivar:Cabernet Franc, Cabernet Sauvignon, Chardonnay, Merlot, Pinot Noir, Sauvignon Blanc, and Semillon Transcriptome or Gene expression
GWGT01_00298	SRR1748315	SRP046456	SRX835820	1577	1127	NA	SINGLE	Vitis vinifera Cabernet Sauvignon	BerrySkin	Growth Stages	Vitis vinifera cultivar:Cabernet Franc, Cabernet Sauvignon, Chardonnay, Merlot, Pinot Noir, Sauvignon Blanc, and Semillon Transcriptome or Gene expression
GWGT01_00299	SRR1748316	SRP046456	SRX835821	1752	1253	NA	SINGLE	Vitis vinifera Cabernet Sauvignon	BerrySkin	Growth Stages	Vitis vinifera cultivar:Cabernet Franc, Cabernet Sauvignon, Chardonnay, Merlot, Pinot Noir, Sauvignon Blanc, and Semillon Transcriptome or Gene expression
GWGT01_00300	SRR1748317	SRP046456	SRX835822	1459	1043	NA	SINGLE	Vitis vinifera Cabernet Sauvignon	BerrySkin	Growth Stages	Vitis vinifera cultivar:Cabernet Franc, Cabernet Sauvignon, Chardonnay, Merlot, Pinot Noir, Sauvignon Blanc, and Semillon Transcriptome or Gene expression
GWGT01_00301	SRR1748318	SRP046456	SRX835823	2144	1539	NA	SINGLE	Vitis vinifera Cabernet Sauvignon	BerrySkin	Growth Stages	Vitis vinifera cultivar:Cabernet Franc, Cabernet Sauvignon, Chardonnay, Merlot, Pinot Noir, Sauvignon Blanc, and Semillon Transcriptome or Gene expression
GWGT01_00302	SRR1748319	SRP046456	SRX835824	3231	2301	NA	SINGLE	Vitis vinifera Cabernet Sauvignon	BerrySkin	Growth Stages	Vitis vinifera cultivar:Cabernet Franc, Cabernet Sauvignon, Chardonnay, Merlot, Pinot Noir, Sauvignon Blanc, and Semillon Transcriptome or Gene expression
GWGT01_00303	SRR1748320	SRP046456	SRX835825	1323	947	NA	SINGLE	Vitis vinifera Cabernet Sauvignon	BerrySkin	Growth Stages	Vitis vinifera cultivar:Cabernet Franc, Cabernet Sauvignon, Chardonnay, Merlot, Pinot Noir, Sauvignon Blanc, and Semillon Transcriptome or Gene expression
GWGT01_00304	SRR1748321	SRP046456	SRX835826	3116	2211	NA	SINGLE	Vitis vinifera Cabernet Sauvignon	BerrySkin	Growth Stages	Vitis vinifera cultivar:Cabernet Franc, Cabernet Sauvignon, Chardonnay, Merlot, Pinot Noir, Sauvignon Blanc, and Semillon Transcriptome or Gene expression
GWGT01_00305	SRR1748322	SRP046456	SRX835827	1706	1214	NA	SINGLE	Vitis vinifera Cabernet Sauvignon	BerrySkin	Growth Stages	Vitis vinifera cultivar:Cabernet Franc, Cabernet Sauvignon, Chardonnay, Merlot, Pinot Noir, Sauvignon Blanc, and Semillon Transcriptome or Gene expression
GWGT01_00306	SRR1748323	SRP046456	SRX835828	1384	987	NA	SINGLE	Vitis vinifera Cabernet Sauvignon	BerrySkin	Growth Stages	Vitis vinifera cultivar:Cabernet Franc, Cabernet Sauvignon, Chardonnay, Merlot, Pinot Noir, Sauvignon Blanc, and Semillon Transcriptome or Gene expression
GWGT01_00307	SRR1748324	SRP046456	SRX835829	1452	1041	NA	SINGLE	Vitis vinifera Merlot	BerrySkin	Growth Stages	Vitis vinifera cultivar:Cabernet Franc, Cabernet Sauvignon, Chardonnay, Merlot, Pinot Noir, Sauvignon Blanc, and Semillon Transcriptome or Gene expression
GWGT01_00308	SRR1748325	SRP046456	SRX835830	1710	1225	NA	SINGLE	Vitis vinifera Merlot	BerrySkin	Growth Stages	Vitis vinifera cultivar:Cabernet Franc, Cabernet Sauvignon, Chardonnay, Merlot, Pinot Noir, Sauvignon Blanc, and Semillon Transcriptome or Gene expression
GWGT01_00309	SRR1748326	SRP046456	SRX835831	1664	1193	NA	SINGLE	Vitis vinifera Merlot	BerrySkin	Growth Stages	Vitis vinifera cultivar:Cabernet Franc, Cabernet Sauvignon, Chardonnay, Merlot, Pinot Noir, Sauvignon Blanc, and Semillon Transcriptome or Gene expression
GWGT01_00310	SRR1748327	SRP046456	SRX835832	1475	1059	NA	SINGLE	Vitis vinifera Merlot	BerrySkin	Growth Stages	Vitis vinifera cultivar:Cabernet Franc, Cabernet Sauvignon, Chardonnay, Merlot, Pinot Noir, Sauvignon Blanc, and Semillon Transcriptome or Gene expression
GWGT01_00311	SRR1748328	SRP046456	SRX835833	1692	1214	NA	SINGLE	Vitis vinifera Merlot	BerrySkin	Growth Stages	Vitis vinifera cultivar:Cabernet Franc, Cabernet Sauvignon, Chardonnay, Merlot, Pinot Noir, Sauvignon Blanc, and Semillon Transcriptome or Gene expression
GWGT01_00312	SRR1748329	SRP046456	SRX835834	2124	1521	NA	SINGLE	Vitis vinifera Merlot	BerrySkin	Growth Stages	Vitis vinifera cultivar:Cabernet Franc, Cabernet Sauvignon, Chardonnay, Merlot, Pinot Noir, Sauvignon Blanc, and Semillon Transcriptome or Gene expression
GWGT01_00313	SRR1748330	SRP046456	SRX835835	1504	1084	NA	SINGLE	Vitis vinifera Merlot	BerrySkin	Growth Stages	Vitis vinifera cultivar:Cabernet Franc, Cabernet Sauvignon, Chardonnay, Merlot, Pinot Noir, Sauvignon Blanc, and Semillon Transcriptome or Gene expression
GWGT01_00314	SRR1748331	SRP046456	SRX835836	1751	1253	NA	SINGLE	Vitis vinifera Merlot	BerrySkin	Growth Stages	Vitis vinifera cultivar:Cabernet Franc, Cabernet Sauvignon, Chardonnay, Merlot, Pinot Noir, Sauvignon Blanc, and Semillon Transcriptome or Gene expression
GWGT01_00315	SRR1748332	SRP046456	SRX835837	1556	1117	NA	SINGLE	Vitis vinifera Merlot	BerrySkin	Growth Stages	Vitis vinifera cultivar:Cabernet Franc, Cabernet Sauvignon, Chardonnay, Merlot, Pinot Noir, Sauvignon Blanc, and Semillon Transcriptome or Gene expression
GWGT01_00316	SRR1748333	SRP046456	SRX835838	1756	1257	NA	SINGLE	Vitis vinifera Merlot	BerrySkin	Growth Stages	Vitis vinifera cultivar:Cabernet Franc, Cabernet Sauvignon, Chardonnay, Merlot, Pinot Noir, Sauvignon Blanc, and Semillon Transcriptome or Gene expression
GWGT01_00317	SRR1748334	SRP046456	SRX835839	1865	1334	NA	SINGLE	Vitis vinifera Merlot	BerrySkin	Growth Stages	Vitis vinifera cultivar:Cabernet Franc, Cabernet Sauvignon, Chardonnay, Merlot, Pinot Noir, Sauvignon Blanc, and Semillon Transcriptome or Gene expression
GWGT01_00318	SRR1748335	SRP046456	SRX835840	1917	1372	NA	SINGLE	Vitis vinifera Merlot	BerrySkin	Growth Stages	Vitis vinifera cultivar:Cabernet Franc, Cabernet Sauvignon, Chardonnay, Merlot, Pinot Noir, Sauvignon Blanc, and Semillon Transcriptome or Gene expression
GWGT01_00319	SRR1748336	SRP046456	SRX835841	1305	946	NA	SINGLE	Vitis vinifera Pinot Noir	BerrySkin	Growth Stages	Vitis vinifera cultivar:Cabernet Franc, Cabernet Sauvignon, Chardonnay, Merlot, Pinot Noir, Sauvignon Blanc, and Semillon Transcriptome or Gene expression
GWGT01_00320	SRR1748337	SRP046456	SRX835842	1636	1183	NA	SINGLE	Vitis vinifera Pinot Noir	BerrySkin	Growth Stages	Vitis vinifera cultivar:Cabernet Franc, Cabernet Sauvignon, Chardonnay, Merlot, Pinot Noir, Sauvignon Blanc, and Semillon Transcriptome or Gene expression
GWGT01_00321	SRR1748338	SRP046456	SRX835843	1523	1103	NA	SINGLE	Vitis vinifera Pinot Noir	BerrySkin	Growth Stages	Vitis vinifera cultivar:Cabernet Franc, Cabernet Sauvignon, Chardonnay, Merlot, Pinot Noir, Sauvignon Blanc, and Semillon Transcriptome or Gene expression
GWGT01_00322	SRR1748339	SRP046456	SRX835844	1496	1083	NA	SINGLE	Vitis vinifera Pinot Noir	BerrySkin	Growth Stages	Vitis vinifera cultivar:Cabernet Franc, Cabernet Sauvignon, Chardonnay, Merlot, Pinot Noir, Sauvignon Blanc, and Semillon Transcriptome or Gene expression
GWGT01_00323	SRR1748340	SRP046456	SRX835845	1607	1165	NA	SINGLE	Vitis vinifera Pinot Noir	BerrySkin	Growth Stages	Vitis vinifera cultivar:Cabernet Franc, Cabernet Sauvignon, Chardonnay, Merlot, Pinot Noir, Sauvignon Blanc, and Semillon Transcriptome or Gene expression
GWGT01_00324	SRR1748341	SRP046456	SRX835846	1667	1207	NA	SINGLE	Vitis vinifera Pinot Noir	BerrySkin	Growth Stages	Vitis vinifera cultivar:Cabernet Franc, Cabernet Sauvignon, Chardonnay, Merlot, Pinot Noir, Sauvignon Blanc, and Semillon Transcriptome or Gene expression
GWGT01_00325	SRR1748342	SRP046456	SRX835847	1329	968	NA	SINGLE	Vitis vinifera Pinot Noir	BerrySkin	Growth Stages	Vitis vinifera cultivar:Cabernet Franc, Cabernet Sauvignon, Chardonnay, Merlot, Pinot Noir, Sauvignon Blanc, and Semillon Transcriptome or Gene expression
GWGT01_00326	SRR1748343	SRP046456	SRX835848	1639	1185	NA	SINGLE	Vitis vinifera Pinot Noir	BerrySkin	Growth Stages	Vitis vinifera cultivar:Cabernet Franc, Cabernet Sauvignon, Chardonnay, Merlot, Pinot Noir, Sauvignon Blanc, and Semillon Transcriptome or Gene expression
GWGT01_00327	SRR1748344	SRP046456	SRX835849	1399	1014	NA	SINGLE	Vitis vinifera Pinot Noir	BerrySkin	Growth Stages	Vitis vinifera cultivar:Cabernet Franc, Cabernet Sauvignon, Chardonnay, Merlot, Pinot Noir, Sauvignon Blanc, and Semillon Transcriptome or Gene expression
GWGT01_00328	SRR1748345	SRP046456	SRX835850	1476	1066	NA	SINGLE	Vitis vinifera Pinot Noir	BerrySkin	Growth Stages	Vitis vinifera cultivar:Cabernet Franc, Cabernet Sauvignon, Chardonnay, Merlot, Pinot Noir, Sauvignon Blanc, and Semillon Transcriptome or Gene expression
GWGT01_00329	SRR1748346	SRP046456	SRX835851	1759	1271	NA	SINGLE	Vitis vinifera Pinot Noir	BerrySkin	Growth Stages	Vitis vinifera cultivar:Cabernet Franc, Cabernet Sauvignon, Chardonnay, Merlot, Pinot Noir, Sauvignon Blanc, and Semillon Transcriptome or Gene expression
GWGT01_00330	SRR1748347	SRP046456	SRX835852	1644	1188	NA	SINGLE	Vitis vinifera Pinot Noir	BerrySkin	Growth Stages	Vitis vinifera cultivar:Cabernet Franc, Cabernet Sauvignon, Chardonnay, Merlot, Pinot Noir, Sauvignon Blanc, and Semillon Transcriptome or Gene expression
GWGT01_00331	SRR1748348	SRP046456	SRX835853	1370	994	NA	SINGLE	Vitis vinifera Chardonnay	BerrySkin	Growth Stages	Vitis vinifera cultivar:Cabernet Franc, Cabernet Sauvignon, Chardonnay, Merlot, Pinot Noir, Sauvignon Blanc, and Semillon Transcriptome or Gene expression
GWGT01_00332	SRR1748349	SRP046456	SRX835854	1717	1243	NA	SINGLE	Vitis vinifera Chardonnay	BerrySkin	Growth Stages	Vitis vinifera cultivar:Cabernet Franc, Cabernet Sauvignon, Chardonnay, Merlot, Pinot Noir, Sauvignon Blanc, and Semillon Transcriptome or Gene expression
GWGT01_00333	SRR1748350	SRP046456	SRX835855	1537	1114	NA	SINGLE	Vitis vinifera Chardonnay	BerrySkin	Growth Stages	Vitis vinifera cultivar:Cabernet Franc, Cabernet Sauvignon, Chardonnay, Merlot, Pinot Noir, Sauvignon Blanc, and Semillon Transcriptome or Gene expression
GWGT01_00334	SRR1748351	SRP046456	SRX835856	1473	1065	NA	SINGLE	Vitis vinifera Chardonnay	BerrySkin	Growth Stages	Vitis vinifera cultivar:Cabernet Franc, Cabernet Sauvignon, Chardonnay, Merlot, Pinot Noir, Sauvignon Blanc, and Semillon Transcriptome or Gene expression
GWGT01_00335	SRR1748352	SRP046456	SRX835857	1905	1380	NA	SINGLE	Vitis vinifera Chardonnay	BerrySkin	Growth Stages	Vitis vinifera cultivar:Cabernet Franc, Cabernet Sauvignon, Chardonnay, Merlot, Pinot Noir, Sauvignon Blanc, and Semillon Transcriptome or Gene expression
GWGT01_00336	SRR1748353	SRP046456	SRX835858	1290	931	NA	SINGLE	Vitis vinifera Chardonnay	BerrySkin	Growth Stages	Vitis vinifera cultivar:Cabernet Franc, Cabernet Sauvignon, Chardonnay, Merlot, Pinot Noir, Sauvignon Blanc, and Semillon Transcriptome or Gene expression
GWGT01_00337	SRR1748354	SRP046456	SRX835859	1417	1031	NA	SINGLE	Vitis vinifera Chardonnay	BerrySkin	Growth Stages	Vitis vinifera cultivar:Cabernet Franc, Cabernet Sauvignon, Chardonnay, Merlot, Pinot Noir, Sauvignon Blanc, and Semillon Transcriptome or Gene expression
GWGT01_00338	SRR1748355	SRP046456	SRX835860	1628	1176	NA	SINGLE	Vitis vinifera Chardonnay	BerrySkin	Growth Stages	Vitis vinifera cultivar:Cabernet Franc, Cabernet Sauvignon, Chardonnay, Merlot, Pinot Noir, Sauvignon Blanc, and Semillon Transcriptome or Gene expression
GWGT01_00339	SRR1748356	SRP046456	SRX835861	1345	973	NA	SINGLE	Vitis vinifera Chardonnay	BerrySkin	Growth Stages	Vitis vinifera cultivar:Cabernet Franc, Cabernet Sauvignon, Chardonnay, Merlot, Pinot Noir, Sauvignon Blanc, and Semillon Transcriptome or Gene expression
GWGT01_00340	SRR1748357	SRP046456	SRX835862	1812	1310	NA	SINGLE	Vitis vinifera Chardonnay	BerrySkin	Growth Stages	Vitis vinifera cultivar:Cabernet Franc, Cabernet Sauvignon, Chardonnay, Merlot, Pinot Noir, Sauvignon Blanc, and Semillon Transcriptome or Gene expression
GWGT01_00341	SRR1748358	SRP046456	SRX835863	2014	1455	NA	SINGLE	Vitis vinifera Chardonnay	BerrySkin	Growth Stages	Vitis vinifera cultivar:Cabernet Franc, Cabernet Sauvignon, Chardonnay, Merlot, Pinot Noir, Sauvignon Blanc, and Semillon Transcriptome or Gene expression
GWGT01_00342	SRR1748359	SRP046456	SRX835864	1325	956	NA	SINGLE	Vitis vinifera Chardonnay	BerrySkin	Growth Stages	Vitis vinifera cultivar:Cabernet Franc, Cabernet Sauvignon, Chardonnay, Merlot, Pinot Noir, Sauvignon Blanc, and Semillon Transcriptome or Gene expression
GWGT01_00343	SRR1748360	SRP046456	SRX835865	2053	1491	NA	SINGLE	Vitis vinifera Sauvignon Blanc	BerrySkin	Growth Stages	Vitis vinifera cultivar:Cabernet Franc, Cabernet Sauvignon, Chardonnay, Merlot, Pinot Noir, Sauvignon Blanc, and Semillon Transcriptome or Gene expression
GWGT01_00344	SRR1748361	SRP046456	SRX835866	1578	1149	NA	SINGLE	Vitis vinifera Sauvignon Blanc	BerrySkin	Growth Stages	Vitis vinifera cultivar:Cabernet Franc, Cabernet Sauvignon, Chardonnay, Merlot, Pinot Noir, Sauvignon Blanc, and Semillon Transcriptome or Gene expression
GWGT01_00345	SRR1748362	SRP046456	SRX835867	1897	1379	NA	SINGLE	Vitis vinifera Sauvignon Blanc	BerrySkin	Growth Stages	Vitis vinifera cultivar:Cabernet Franc, Cabernet Sauvignon, Chardonnay, Merlot, Pinot Noir, Sauvignon Blanc, and Semillon Transcriptome or Gene expression
GWGT01_00346	SRR1748363	SRP046456	SRX835868	1488	1081	NA	SINGLE	Vitis vinifera Sauvignon Blanc	BerrySkin	Growth Stages	Vitis vinifera cultivar:Cabernet Franc, Cabernet Sauvignon, Chardonnay, Merlot, Pinot Noir, Sauvignon Blanc, and Semillon Transcriptome or Gene expression
GWGT01_00347	SRR1748364	SRP046456	SRX835869	1866	1353	NA	SINGLE	Vitis vinifera Sauvignon Blanc	BerrySkin	Growth Stages	Vitis vinifera cultivar:Cabernet Franc, Cabernet Sauvignon, Chardonnay, Merlot, Pinot Noir, Sauvignon Blanc, and Semillon Transcriptome or Gene expression
GWGT01_00348	SRR1748365	SRP046456	SRX835870	1640	1197	NA	SINGLE	Vitis vinifera Sauvignon Blanc	BerrySkin	Growth Stages	Vitis vinifera cultivar:Cabernet Franc, Cabernet Sauvignon, Chardonnay, Merlot, Pinot Noir, Sauvignon Blanc, and Semillon Transcriptome or Gene expression
GWGT01_00349	SRR1748366	SRP046456	SRX835871	1637	1187	NA	SINGLE	Vitis vinifera Sauvignon Blanc	BerrySkin	Growth Stages	Vitis vinifera cultivar:Cabernet Franc, Cabernet Sauvignon, Chardonnay, Merlot, Pinot Noir, Sauvignon Blanc, and Semillon Transcriptome or Gene expression
GWGT01_00350	SRR1748367	SRP046456	SRX835872	1647	1195	NA	SINGLE	Vitis vinifera Sauvignon Blanc	BerrySkin	Growth Stages	Vitis vinifera cultivar:Cabernet Franc, Cabernet Sauvignon, Chardonnay, Merlot, Pinot Noir, Sauvignon Blanc, and Semillon Transcriptome or Gene expression
GWGT01_00351	SRR1748368	SRP046456	SRX835873	1756	1268	NA	SINGLE	Vitis vinifera Sauvignon Blanc	BerrySkin	Growth Stages	Vitis vinifera cultivar:Cabernet Franc, Cabernet Sauvignon, Chardonnay, Merlot, Pinot Noir, Sauvignon Blanc, and Semillon Transcriptome or Gene expression
GWGT01_00352	SRR1748369	SRP046456	SRX835874	1675	1215	NA	SINGLE	Vitis vinifera Sauvignon Blanc	BerrySkin	Growth Stages	Vitis vinifera cultivar:Cabernet Franc, Cabernet Sauvignon, Chardonnay, Merlot, Pinot Noir, Sauvignon Blanc, and Semillon Transcriptome or Gene expression
GWGT01_00353	SRR1748370	SRP046456	SRX835875	1811	1313	NA	SINGLE	Vitis vinifera Sauvignon Blanc	BerrySkin	Growth Stages	Vitis vinifera cultivar:Cabernet Franc, Cabernet Sauvignon, Chardonnay, Merlot, Pinot Noir, Sauvignon Blanc, and Semillon Transcriptome or Gene expression
GWGT01_00354	SRR1748371	SRP046456	SRX835876	1442	1049	NA	SINGLE	Vitis vinifera Sauvignon Blanc	BerrySkin	Growth Stages	Vitis vinifera cultivar:Cabernet Franc, Cabernet Sauvignon, Chardonnay, Merlot, Pinot Noir, Sauvignon Blanc, and Semillon Transcriptome or Gene expression
GWGT01_00355	SRR1748372	SRP046456	SRX835877	1234	898	NA	SINGLE	Vitis vinifera Semillon	BerrySkin	Growth Stages	Vitis vinifera cultivar:Cabernet Franc, Cabernet Sauvignon, Chardonnay, Merlot, Pinot Noir, Sauvignon Blanc, and Semillon Transcriptome or Gene expression
GWGT01_00356	SRR1748373	SRP046456	SRX835878	1419	1029	NA	SINGLE	Vitis vinifera Semillon	BerrySkin	Growth Stages	Vitis vinifera cultivar:Cabernet Franc, Cabernet Sauvignon, Chardonnay, Merlot, Pinot Noir, Sauvignon Blanc, and Semillon Transcriptome or Gene expression
GWGT01_00357	SRR1748374	SRP046456	SRX835879	1251	909	NA	SINGLE	Vitis vinifera Semillon	BerrySkin	Growth Stages	Vitis vinifera cultivar:Cabernet Franc, Cabernet Sauvignon, Chardonnay, Merlot, Pinot Noir, Sauvignon Blanc, and Semillon Transcriptome or Gene expression
GWGT01_00358	SRR1748375	SRP046456	SRX835880	1338	971	NA	SINGLE	Vitis vinifera Semillon	BerrySkin	Growth Stages	Vitis vinifera cultivar:Cabernet Franc, Cabernet Sauvignon, Chardonnay, Merlot, Pinot Noir, Sauvignon Blanc, and Semillon Transcriptome or Gene expression
GWGT01_00359	SRR1748376	SRP046456	SRX835881	1701	1235	NA	SINGLE	Vitis vinifera Semillon	BerrySkin	Growth Stages	Vitis vinifera cultivar:Cabernet Franc, Cabernet Sauvignon, Chardonnay, Merlot, Pinot Noir, Sauvignon Blanc, and Semillon Transcriptome or Gene expression
GWGT01_00360	SRR1748377	SRP046456	SRX835882	1466	1064	NA	SINGLE	Vitis vinifera Semillon	BerrySkin	Growth Stages	Vitis vinifera cultivar:Cabernet Franc, Cabernet Sauvignon, Chardonnay, Merlot, Pinot Noir, Sauvignon Blanc, and Semillon Transcriptome or Gene expression
GWGT01_00361	SRR1748378	SRP046456	SRX835883	1235	902	NA	SINGLE	Vitis vinifera Semillon	BerrySkin	Growth Stages	Vitis vinifera cultivar:Cabernet Franc, Cabernet Sauvignon, Chardonnay, Merlot, Pinot Noir, Sauvignon Blanc, and Semillon Transcriptome or Gene expression
GWGT01_00362	SRR1748379	SRP046456	SRX835884	1414	1026	NA	SINGLE	Vitis vinifera Semillon	BerrySkin	Growth Stages	Vitis vinifera cultivar:Cabernet Franc, Cabernet Sauvignon, Chardonnay, Merlot, Pinot Noir, Sauvignon Blanc, and Semillon Transcriptome or Gene expression
GWGT01_00363	SRR1748380	SRP046456	SRX835885	1250	909	NA	SINGLE	Vitis vinifera Semillon	BerrySkin	Growth Stages	Vitis vinifera cultivar:Cabernet Franc, Cabernet Sauvignon, Chardonnay, Merlot, Pinot Noir, Sauvignon Blanc, and Semillon Transcriptome or Gene expression
GWGT01_00364	SRR1748381	SRP046456	SRX835886	1649	1195	NA	SINGLE	Vitis vinifera Semillon	BerrySkin	Growth Stages	Vitis vinifera cultivar:Cabernet Franc, Cabernet Sauvignon, Chardonnay, Merlot, Pinot Noir, Sauvignon Blanc, and Semillon Transcriptome or Gene expression
GWGT01_00365	SRR1748382	SRP046456	SRX835887	1850	1340	NA	SINGLE	Vitis vinifera Semillon	BerrySkin	Growth Stages	Vitis vinifera cultivar:Cabernet Franc, Cabernet Sauvignon, Chardonnay, Merlot, Pinot Noir, Sauvignon Blanc, and Semillon Transcriptome or Gene expression
GWGT01_00366	SRR1748383	SRP046456	SRX835888	1526	1106	NA	SINGLE	Vitis vinifera Semillon	BerrySkin	Growth Stages	Vitis vinifera cultivar:Cabernet Franc, Cabernet Sauvignon, Chardonnay, Merlot, Pinot Noir, Sauvignon Blanc, and Semillon Transcriptome or Gene expression
GWGT01_00367	SRR1926215	SRP056465	SRX965834	577	369	GSM1641580	SINGLE	Vitis vinifera O34-16	WholePlant	Disease(Powdery Mildew)	Comparative transcriptomics of Central Asian Vitis vinifera accessions reveals distinct defense strategies against powdery mildew
GWGT01_00368	SRR1926216	SRP056465	SRX965835	512	330	GSM1641581	SINGLE	Vitis vinifera O34-16	WholePlant	Disease(Powdery Mildew)	Comparative transcriptomics of Central Asian Vitis vinifera accessions reveals distinct defense strategies against powdery mildew
GWGT01_00369	SRR1926217	SRP056465	SRX965836	520	332	GSM1641582	SINGLE	Vitis vinifera O34-16	WholePlant	Disease(Powdery Mildew)	Comparative transcriptomics of Central Asian Vitis vinifera accessions reveals distinct defense strategies against powdery mildew
GWGT01_00370	SRR1926218	SRP056465	SRX965837	550	351	GSM1641583	SINGLE	Vitis vinifera O34-16	WholePlant	Disease(Powdery Mildew)	Comparative transcriptomics of Central Asian Vitis vinifera accessions reveals distinct defense strategies against powdery mildew
GWGT01_00371	SRR1926219	SRP056465	SRX965838	473	302	GSM1641584	SINGLE	Vitis vinifera O34-16	WholePlant	Disease(Powdery Mildew)	Comparative transcriptomics of Central Asian Vitis vinifera accessions reveals distinct defense strategies against powdery mildew
GWGT01_00372	SRR1926220	SRP056465	SRX965839	503	321	GSM1641585	SINGLE	Vitis vinifera O34-16	WholePlant	Disease(Powdery Mildew)	Comparative transcriptomics of Central Asian Vitis vinifera accessions reveals distinct defense strategies against powdery mildew
GWGT01_00373	SRR1926221	SRP056465	SRX965840	344	220	GSM1641586	SINGLE	Vitis vinifera O34-16	WholePlant	Disease(Powdery Mildew)	Comparative transcriptomics of Central Asian Vitis vinifera accessions reveals distinct defense strategies against powdery mildew
GWGT01_00374	SRR1926222	SRP056465	SRX965841	582	371	GSM1641587	SINGLE	Vitis vinifera O34-16	WholePlant	Disease(Powdery Mildew)	Comparative transcriptomics of Central Asian Vitis vinifera accessions reveals distinct defense strategies against powdery mildew
GWGT01_00375	SRR1926223	SRP056465	SRX965842	279	179	GSM1641588	SINGLE	Vitis vinifera O34-16	WholePlant	Disease(Powdery Mildew)	Comparative transcriptomics of Central Asian Vitis vinifera accessions reveals distinct defense strategies against powdery mildew
GWGT01_00376	SRR1926224	SRP056465	SRX965843	825	524	GSM1641589	SINGLE	Vitis vinifera O34-16	WholePlant	Disease(Powdery Mildew)	Comparative transcriptomics of Central Asian Vitis vinifera accessions reveals distinct defense strategies against powdery mildew
GWGT01_00377	SRR1926225	SRP056465	SRX965844	488	311	GSM1641590	SINGLE	Vitis vinifera O34-16	WholePlant	Disease(Powdery Mildew)	Comparative transcriptomics of Central Asian Vitis vinifera accessions reveals distinct defense strategies against powdery mildew
GWGT01_00378	SRR1926226	SRP056465	SRX965845	587	374	GSM1641591	SINGLE	Vitis vinifera O34-16	WholePlant	Disease(Powdery Mildew)	Comparative transcriptomics of Central Asian Vitis vinifera accessions reveals distinct defense strategies against powdery mildew
GWGT01_00379	SRR1926227	SRP056465	SRX965846	552	379	GSM1641592	SINGLE	Vitis vinifera Carignane	WholePlant	Disease(Powdery Mildew)	Comparative transcriptomics of Central Asian Vitis vinifera accessions reveals distinct defense strategies against powdery mildew
GWGT01_00380	SRR1926228	SRP056465	SRX965847	482	333	GSM1641593	SINGLE	Vitis vinifera Carignane	WholePlant	Disease(Powdery Mildew)	Comparative transcriptomics of Central Asian Vitis vinifera accessions reveals distinct defense strategies against powdery mildew
GWGT01_00381	SRR1926229	SRP056465	SRX965848	499	342	GSM1641594	SINGLE	Vitis vinifera Carignane	WholePlant	Disease(Powdery Mildew)	Comparative transcriptomics of Central Asian Vitis vinifera accessions reveals distinct defense strategies against powdery mildew
GWGT01_00382	SRR1926230	SRP056465	SRX965849	598	411	GSM1641595	SINGLE	Vitis vinifera Carignane	WholePlant	Disease(Powdery Mildew)	Comparative transcriptomics of Central Asian Vitis vinifera accessions reveals distinct defense strategies against powdery mildew
GWGT01_00383	SRR1926231	SRP056465	SRX965850	519	356	GSM1641596	SINGLE	Vitis vinifera Carignane	WholePlant	Disease(Powdery Mildew)	Comparative transcriptomics of Central Asian Vitis vinifera accessions reveals distinct defense strategies against powdery mildew
GWGT01_00384	SRR1926232	SRP056465	SRX965851	535	369	GSM1641597	SINGLE	Vitis vinifera Carignane	WholePlant	Disease(Powdery Mildew)	Comparative transcriptomics of Central Asian Vitis vinifera accessions reveals distinct defense strategies against powdery mildew
GWGT01_00385	SRR1926233	SRP056465	SRX965852	552	380	GSM1641598	SINGLE	Vitis vinifera Carignane	WholePlant	Disease(Powdery Mildew)	Comparative transcriptomics of Central Asian Vitis vinifera accessions reveals distinct defense strategies against powdery mildew
GWGT01_00386	SRR1926234	SRP056465	SRX965853	533	366	GSM1641599	SINGLE	Vitis vinifera Carignane	WholePlant	Disease(Powdery Mildew)	Comparative transcriptomics of Central Asian Vitis vinifera accessions reveals distinct defense strategies against powdery mildew
GWGT01_00387	SRR1926235	SRP056465	SRX965854	567	389	GSM1641600	SINGLE	Vitis vinifera Carignane	WholePlant	Disease(Powdery Mildew)	Comparative transcriptomics of Central Asian Vitis vinifera accessions reveals distinct defense strategies against powdery mildew
GWGT01_00388	SRR1926236	SRP056465	SRX965855	530	363	GSM1641601	SINGLE	Vitis vinifera Carignane	WholePlant	Disease(Powdery Mildew)	Comparative transcriptomics of Central Asian Vitis vinifera accessions reveals distinct defense strategies against powdery mildew
GWGT01_00389	SRR1926237	SRP056465	SRX965856	550	377	GSM1641602	SINGLE	Vitis vinifera Carignane	WholePlant	Disease(Powdery Mildew)	Comparative transcriptomics of Central Asian Vitis vinifera accessions reveals distinct defense strategies against powdery mildew
GWGT01_00390	SRR1926238	SRP056465	SRX965857	585	401	GSM1641603	SINGLE	Vitis vinifera Carignane	WholePlant	Disease(Powdery Mildew)	Comparative transcriptomics of Central Asian Vitis vinifera accessions reveals distinct defense strategies against powdery mildew
GWGT01_00391	SRR1926239	SRP056465	SRX965858	562	413	GSM1641604	SINGLE	Vitis vinifera Husseine	WholePlant	Disease(Powdery Mildew)	Comparative transcriptomics of Central Asian Vitis vinifera accessions reveals distinct defense strategies against powdery mildew
GWGT01_00392	SRR1926240	SRP056465	SRX965859	624	459	GSM1641605	SINGLE	Vitis vinifera Husseine	WholePlant	Disease(Powdery Mildew)	Comparative transcriptomics of Central Asian Vitis vinifera accessions reveals distinct defense strategies against powdery mildew
GWGT01_00393	SRR1926241	SRP056465	SRX965860	646	475	GSM1641606	SINGLE	Vitis vinifera Husseine	WholePlant	Disease(Powdery Mildew)	Comparative transcriptomics of Central Asian Vitis vinifera accessions reveals distinct defense strategies against powdery mildew
GWGT01_00394	SRR1926242	SRP056465	SRX965861	705	519	GSM1641607	SINGLE	Vitis vinifera Husseine	WholePlant	Disease(Powdery Mildew)	Comparative transcriptomics of Central Asian Vitis vinifera accessions reveals distinct defense strategies against powdery mildew
GWGT01_00395	SRR1926243	SRP056465	SRX965862	666	489	GSM1641608	SINGLE	Vitis vinifera Husseine	WholePlant	Disease(Powdery Mildew)	Comparative transcriptomics of Central Asian Vitis vinifera accessions reveals distinct defense strategies against powdery mildew
GWGT01_00396	SRR1926244	SRP056465	SRX965863	612	450	GSM1641609	SINGLE	Vitis vinifera Husseine	WholePlant	Disease(Powdery Mildew)	Comparative transcriptomics of Central Asian Vitis vinifera accessions reveals distinct defense strategies against powdery mildew
GWGT01_00397	SRR1926245	SRP056465	SRX965864	689	507	GSM1641610	SINGLE	Vitis vinifera Husseine	WholePlant	Disease(Powdery Mildew)	Comparative transcriptomics of Central Asian Vitis vinifera accessions reveals distinct defense strategies against powdery mildew
GWGT01_00398	SRR1926246	SRP056465	SRX965865	702	517	GSM1641611	SINGLE	Vitis vinifera Husseine	WholePlant	Disease(Powdery Mildew)	Comparative transcriptomics of Central Asian Vitis vinifera accessions reveals distinct defense strategies against powdery mildew
GWGT01_00399	SRR1926247	SRP056465	SRX965866	669	492	GSM1641612	SINGLE	Vitis vinifera Husseine	WholePlant	Disease(Powdery Mildew)	Comparative transcriptomics of Central Asian Vitis vinifera accessions reveals distinct defense strategies against powdery mildew
GWGT01_00400	SRR1926248	SRP056465	SRX965867	679	501	GSM1641613	SINGLE	Vitis vinifera Husseine	WholePlant	Disease(Powdery Mildew)	Comparative transcriptomics of Central Asian Vitis vinifera accessions reveals distinct defense strategies against powdery mildew
GWGT01_00401	SRR1926249	SRP056465	SRX965868	614	452	GSM1641614	SINGLE	Vitis vinifera Husseine	WholePlant	Disease(Powdery Mildew)	Comparative transcriptomics of Central Asian Vitis vinifera accessions reveals distinct defense strategies against powdery mildew
GWGT01_00402	SRR1926250	SRP056465	SRX965869	603	444	GSM1641615	SINGLE	Vitis vinifera Husseine	WholePlant	Disease(Powdery Mildew)	Comparative transcriptomics of Central Asian Vitis vinifera accessions reveals distinct defense strategies against powdery mildew
GWGT01_00403	SRR1926251	SRP056465	SRX965870	509	358	GSM1641616	SINGLE	Vitis vinifera Karadzhandal	WholePlant	Disease(Powdery Mildew)	Comparative transcriptomics of Central Asian Vitis vinifera accessions reveals distinct defense strategies against powdery mildew
GWGT01_00404	SRR1926252	SRP056465	SRX965871	495	348	GSM1641617	SINGLE	Vitis vinifera Karadzhandal	WholePlant	Disease(Powdery Mildew)	Comparative transcriptomics of Central Asian Vitis vinifera accessions reveals distinct defense strategies against powdery mildew
GWGT01_00405	SRR1926253	SRP056465	SRX965872	528	371	GSM1641618	SINGLE	Vitis vinifera Karadzhandal	WholePlant	Disease(Powdery Mildew)	Comparative transcriptomics of Central Asian Vitis vinifera accessions reveals distinct defense strategies against powdery mildew
GWGT01_00406	SRR1926254	SRP056465	SRX965873	452	317	GSM1641619	SINGLE	Vitis vinifera Karadzhandal	WholePlant	Disease(Powdery Mildew)	Comparative transcriptomics of Central Asian Vitis vinifera accessions reveals distinct defense strategies against powdery mildew
GWGT01_00407	SRR1926255	SRP056465	SRX965874	489	346	GSM1641620	SINGLE	Vitis vinifera Karadzhandal	WholePlant	Disease(Powdery Mildew)	Comparative transcriptomics of Central Asian Vitis vinifera accessions reveals distinct defense strategies against powdery mildew
GWGT01_00408	SRR1926256	SRP056465	SRX965875	499	350	GSM1641621	SINGLE	Vitis vinifera Karadzhandal	WholePlant	Disease(Powdery Mildew)	Comparative transcriptomics of Central Asian Vitis vinifera accessions reveals distinct defense strategies against powdery mildew
GWGT01_00409	SRR1926257	SRP056465	SRX965876	419	294	GSM1641622	SINGLE	Vitis vinifera Karadzhandal	WholePlant	Disease(Powdery Mildew)	Comparative transcriptomics of Central Asian Vitis vinifera accessions reveals distinct defense strategies against powdery mildew
GWGT01_00410	SRR1926258	SRP056465	SRX965877	505	355	GSM1641623	SINGLE	Vitis vinifera Karadzhandal	WholePlant	Disease(Powdery Mildew)	Comparative transcriptomics of Central Asian Vitis vinifera accessions reveals distinct defense strategies against powdery mildew
GWGT01_00411	SRR1926259	SRP056465	SRX965878	474	335	GSM1641624	SINGLE	Vitis vinifera Karadzhandal	WholePlant	Disease(Powdery Mildew)	Comparative transcriptomics of Central Asian Vitis vinifera accessions reveals distinct defense strategies against powdery mildew
GWGT01_00412	SRR1926260	SRP056465	SRX965879	429	302	GSM1641625	SINGLE	Vitis vinifera Karadzhandal	WholePlant	Disease(Powdery Mildew)	Comparative transcriptomics of Central Asian Vitis vinifera accessions reveals distinct defense strategies against powdery mildew
GWGT01_00413	SRR1926261	SRP056465	SRX965880	503	353	GSM1641626	SINGLE	Vitis vinifera Karadzhandal	WholePlant	Disease(Powdery Mildew)	Comparative transcriptomics of Central Asian Vitis vinifera accessions reveals distinct defense strategies against powdery mildew
GWGT01_00414	SRR1926262	SRP056465	SRX965881	536	376	GSM1641627	SINGLE	Vitis vinifera Karadzhandal	WholePlant	Disease(Powdery Mildew)	Comparative transcriptomics of Central Asian Vitis vinifera accessions reveals distinct defense strategies against powdery mildew
GWGT01_00415	SRR1926263	SRP056465	SRX965882	635	440	GSM1641628	SINGLE	Vitis vinifera Khalchili	WholePlant	Disease(Powdery Mildew)	Comparative transcriptomics of Central Asian Vitis vinifera accessions reveals distinct defense strategies against powdery mildew
GWGT01_00416	SRR1926264	SRP056465	SRX965883	639	443	GSM1641629	SINGLE	Vitis vinifera Khalchili	WholePlant	Disease(Powdery Mildew)	Comparative transcriptomics of Central Asian Vitis vinifera accessions reveals distinct defense strategies against powdery mildew
GWGT01_00417	SRR1926265	SRP056465	SRX965884	599	414	GSM1641630	SINGLE	Vitis vinifera Khalchili	WholePlant	Disease(Powdery Mildew)	Comparative transcriptomics of Central Asian Vitis vinifera accessions reveals distinct defense strategies against powdery mildew
GWGT01_00418	SRR1926266	SRP056465	SRX965885	663	460	GSM1641631	SINGLE	Vitis vinifera Khalchili	WholePlant	Disease(Powdery Mildew)	Comparative transcriptomics of Central Asian Vitis vinifera accessions reveals distinct defense strategies against powdery mildew
GWGT01_00419	SRR1926267	SRP056465	SRX965886	585	405	GSM1641632	SINGLE	Vitis vinifera Khalchili	WholePlant	Disease(Powdery Mildew)	Comparative transcriptomics of Central Asian Vitis vinifera accessions reveals distinct defense strategies against powdery mildew
GWGT01_00420	SRR1926268	SRP056465	SRX965887	619	429	GSM1641633	SINGLE	Vitis vinifera Khalchili	WholePlant	Disease(Powdery Mildew)	Comparative transcriptomics of Central Asian Vitis vinifera accessions reveals distinct defense strategies against powdery mildew
GWGT01_00421	SRR1926269	SRP056465	SRX965888	632	438	GSM1641634	SINGLE	Vitis vinifera Khalchili	WholePlant	Disease(Powdery Mildew)	Comparative transcriptomics of Central Asian Vitis vinifera accessions reveals distinct defense strategies against powdery mildew
GWGT01_00422	SRR1926270	SRP056465	SRX965889	653	454	GSM1641635	SINGLE	Vitis vinifera Khalchili	WholePlant	Disease(Powdery Mildew)	Comparative transcriptomics of Central Asian Vitis vinifera accessions reveals distinct defense strategies against powdery mildew
GWGT01_00423	SRR1926271	SRP056465	SRX965890	580	402	GSM1641636	SINGLE	Vitis vinifera Khalchili	WholePlant	Disease(Powdery Mildew)	Comparative transcriptomics of Central Asian Vitis vinifera accessions reveals distinct defense strategies against powdery mildew
GWGT01_00424	SRR1926272	SRP056465	SRX965891	651	454	GSM1641637	SINGLE	Vitis vinifera Khalchili	WholePlant	Disease(Powdery Mildew)	Comparative transcriptomics of Central Asian Vitis vinifera accessions reveals distinct defense strategies against powdery mildew
GWGT01_00425	SRR1926273	SRP056465	SRX965892	558	389	GSM1641638	SINGLE	Vitis vinifera Khalchili	WholePlant	Disease(Powdery Mildew)	Comparative transcriptomics of Central Asian Vitis vinifera accessions reveals distinct defense strategies against powdery mildew
GWGT01_00426	SRR1926274	SRP056465	SRX965893	624	433	GSM1641639	SINGLE	Vitis vinifera Khalchili	WholePlant	Disease(Powdery Mildew)	Comparative transcriptomics of Central Asian Vitis vinifera accessions reveals distinct defense strategies against powdery mildew
GWGT01_00427	SRR1926275	SRP056465	SRX965894	515	330	GSM1641640	SINGLE	Vitis vinifera Late Vavilov	WholePlant	Disease(Powdery Mildew)	Comparative transcriptomics of Central Asian Vitis vinifera accessions reveals distinct defense strategies against powdery mildew
GWGT01_00428	SRR1926276	SRP056465	SRX965895	687	441	GSM1641641	SINGLE	Vitis vinifera Late Vavilov	WholePlant	Disease(Powdery Mildew)	Comparative transcriptomics of Central Asian Vitis vinifera accessions reveals distinct defense strategies against powdery mildew
GWGT01_00429	SRR1926277	SRP056465	SRX965896	528	339	GSM1641642	SINGLE	Vitis vinifera Late Vavilov	WholePlant	Disease(Powdery Mildew)	Comparative transcriptomics of Central Asian Vitis vinifera accessions reveals distinct defense strategies against powdery mildew
GWGT01_00430	SRR1926278	SRP056465	SRX965897	302	195	GSM1641643	SINGLE	Vitis vinifera Late Vavilov	WholePlant	Disease(Powdery Mildew)	Comparative transcriptomics of Central Asian Vitis vinifera accessions reveals distinct defense strategies against powdery mildew
GWGT01_00431	SRR1926279	SRP056465	SRX965898	508	326	GSM1641644	SINGLE	Vitis vinifera Late Vavilov	WholePlant	Disease(Powdery Mildew)	Comparative transcriptomics of Central Asian Vitis vinifera accessions reveals distinct defense strategies against powdery mildew
GWGT01_00432	SRR1926280	SRP056465	SRX965899	535	343	GSM1641645	SINGLE	Vitis vinifera Late Vavilov	WholePlant	Disease(Powdery Mildew)	Comparative transcriptomics of Central Asian Vitis vinifera accessions reveals distinct defense strategies against powdery mildew
GWGT01_00433	SRR1926281	SRP056465	SRX965900	596	383	GSM1641646	SINGLE	Vitis vinifera Late Vavilov	WholePlant	Disease(Powdery Mildew)	Comparative transcriptomics of Central Asian Vitis vinifera accessions reveals distinct defense strategies against powdery mildew
GWGT01_00434	SRR1926282	SRP056465	SRX965901	530	340	GSM1641647	SINGLE	Vitis vinifera Late Vavilov	WholePlant	Disease(Powdery Mildew)	Comparative transcriptomics of Central Asian Vitis vinifera accessions reveals distinct defense strategies against powdery mildew
GWGT01_00435	SRR1926283	SRP056465	SRX965902	464	298	GSM1641648	SINGLE	Vitis vinifera Late Vavilov	WholePlant	Disease(Powdery Mildew)	Comparative transcriptomics of Central Asian Vitis vinifera accessions reveals distinct defense strategies against powdery mildew
GWGT01_00436	SRR1926284	SRP056465	SRX965903	577	373	GSM1641649	SINGLE	Vitis vinifera Late Vavilov	WholePlant	Disease(Powdery Mildew)	Comparative transcriptomics of Central Asian Vitis vinifera accessions reveals distinct defense strategies against powdery mildew
GWGT01_00437	SRR1926285	SRP056465	SRX965904	517	333	GSM1641650	SINGLE	Vitis vinifera Late Vavilov	WholePlant	Disease(Powdery Mildew)	Comparative transcriptomics of Central Asian Vitis vinifera accessions reveals distinct defense strategies against powdery mildew
GWGT01_00438	SRR1926286	SRP056465	SRX965905	628	403	GSM1641651	SINGLE	Vitis vinifera Late Vavilov	WholePlant	Disease(Powdery Mildew)	Comparative transcriptomics of Central Asian Vitis vinifera accessions reveals distinct defense strategies against powdery mildew
GWGT01_00439	SRR1926287	SRP056465	SRX965906	611	401	GSM1641652	SINGLE	Vitis vinifera Sochal	WholePlant	Disease(Powdery Mildew)	Comparative transcriptomics of Central Asian Vitis vinifera accessions reveals distinct defense strategies against powdery mildew
GWGT01_00440	SRR1926288	SRP056465	SRX965907	507	335	GSM1641653	SINGLE	Vitis vinifera Sochal	WholePlant	Disease(Powdery Mildew)	Comparative transcriptomics of Central Asian Vitis vinifera accessions reveals distinct defense strategies against powdery mildew
GWGT01_00441	SRR1926289	SRP056465	SRX965908	595	390	GSM1641654	SINGLE	Vitis vinifera Sochal	WholePlant	Disease(Powdery Mildew)	Comparative transcriptomics of Central Asian Vitis vinifera accessions reveals distinct defense strategies against powdery mildew
GWGT01_00442	SRR1926290	SRP056465	SRX965909	583	382	GSM1641655	SINGLE	Vitis vinifera Sochal	WholePlant	Disease(Powdery Mildew)	Comparative transcriptomics of Central Asian Vitis vinifera accessions reveals distinct defense strategies against powdery mildew
GWGT01_00443	SRR1926291	SRP056465	SRX965910	570	373	GSM1641656	SINGLE	Vitis vinifera Sochal	WholePlant	Disease(Powdery Mildew)	Comparative transcriptomics of Central Asian Vitis vinifera accessions reveals distinct defense strategies against powdery mildew
GWGT01_00444	SRR1926292	SRP056465	SRX965911	541	354	GSM1641657	SINGLE	Vitis vinifera Sochal	WholePlant	Disease(Powdery Mildew)	Comparative transcriptomics of Central Asian Vitis vinifera accessions reveals distinct defense strategies against powdery mildew
GWGT01_00445	SRR1926293	SRP056465	SRX965912	528	348	GSM1641658	SINGLE	Vitis vinifera Sochal	WholePlant	Disease(Powdery Mildew)	Comparative transcriptomics of Central Asian Vitis vinifera accessions reveals distinct defense strategies against powdery mildew
GWGT01_00446	SRR1926294	SRP056465	SRX965913	605	397	GSM1641659	SINGLE	Vitis vinifera Sochal	WholePlant	Disease(Powdery Mildew)	Comparative transcriptomics of Central Asian Vitis vinifera accessions reveals distinct defense strategies against powdery mildew
GWGT01_00447	SRR1926295	SRP056465	SRX965914	545	357	GSM1641660	SINGLE	Vitis vinifera Sochal	WholePlant	Disease(Powdery Mildew)	Comparative transcriptomics of Central Asian Vitis vinifera accessions reveals distinct defense strategies against powdery mildew
GWGT01_00448	SRR1926296	SRP056465	SRX965915	615	403	GSM1641661	SINGLE	Vitis vinifera Sochal	WholePlant	Disease(Powdery Mildew)	Comparative transcriptomics of Central Asian Vitis vinifera accessions reveals distinct defense strategies against powdery mildew
GWGT01_00449	SRR1926297	SRP056465	SRX965916	635	416	GSM1641662	SINGLE	Vitis vinifera Sochal	WholePlant	Disease(Powdery Mildew)	Comparative transcriptomics of Central Asian Vitis vinifera accessions reveals distinct defense strategies against powdery mildew
GWGT01_00450	SRR1926298	SRP056465	SRX965917	689	451	GSM1641663	SINGLE	Vitis vinifera Sochal	WholePlant	Disease(Powdery Mildew)	Comparative transcriptomics of Central Asian Vitis vinifera accessions reveals distinct defense strategies against powdery mildew
GWGT01_00451	SRR1926299	SRP056465	SRX965918	615	417	GSM1641664	SINGLE	Vitis vinifera DVIT3351.27	WholePlant	Disease(Powdery Mildew)	Comparative transcriptomics of Central Asian Vitis vinifera accessions reveals distinct defense strategies against powdery mildew
GWGT01_00452	SRR1926300	SRP056465	SRX965919	683	463	GSM1641665	SINGLE	Vitis vinifera DVIT3351.27	WholePlant	Disease(Powdery Mildew)	Comparative transcriptomics of Central Asian Vitis vinifera accessions reveals distinct defense strategies against powdery mildew
GWGT01_00453	SRR1926301	SRP056465	SRX965920	615	416	GSM1641666	SINGLE	Vitis vinifera DVIT3351.27	WholePlant	Disease(Powdery Mildew)	Comparative transcriptomics of Central Asian Vitis vinifera accessions reveals distinct defense strategies against powdery mildew
GWGT01_00454	SRR1926302	SRP056465	SRX965921	589	400	GSM1641667	SINGLE	Vitis vinifera DVIT3351.27	WholePlant	Disease(Powdery Mildew)	Comparative transcriptomics of Central Asian Vitis vinifera accessions reveals distinct defense strategies against powdery mildew
GWGT01_00455	SRR1926303	SRP056465	SRX965922	599	406	GSM1641668	SINGLE	Vitis vinifera DVIT3351.27	WholePlant	Disease(Powdery Mildew)	Comparative transcriptomics of Central Asian Vitis vinifera accessions reveals distinct defense strategies against powdery mildew
GWGT01_00456	SRR1926304	SRP056465	SRX965923	724	490	GSM1641669	SINGLE	Vitis vinifera DVIT3351.27	WholePlant	Disease(Powdery Mildew)	Comparative transcriptomics of Central Asian Vitis vinifera accessions reveals distinct defense strategies against powdery mildew
GWGT01_00457	SRR1926305	SRP056465	SRX965924	669	454	GSM1641670	SINGLE	Vitis vinifera DVIT3351.27	WholePlant	Disease(Powdery Mildew)	Comparative transcriptomics of Central Asian Vitis vinifera accessions reveals distinct defense strategies against powdery mildew
GWGT01_00458	SRR1926306	SRP056465	SRX965925	683	464	GSM1641671	SINGLE	Vitis vinifera DVIT3351.27	WholePlant	Disease(Powdery Mildew)	Comparative transcriptomics of Central Asian Vitis vinifera accessions reveals distinct defense strategies against powdery mildew
GWGT01_00459	SRR1926307	SRP056465	SRX965926	696	471	GSM1641672	SINGLE	Vitis vinifera DVIT3351.27	WholePlant	Disease(Powdery Mildew)	Comparative transcriptomics of Central Asian Vitis vinifera accessions reveals distinct defense strategies against powdery mildew
GWGT01_00460	SRR1926308	SRP056465	SRX965927	689	470	GSM1641673	SINGLE	Vitis vinifera DVIT3351.27	WholePlant	Disease(Powdery Mildew)	Comparative transcriptomics of Central Asian Vitis vinifera accessions reveals distinct defense strategies against powdery mildew
GWGT01_00461	SRR1926309	SRP056465	SRX965928	723	492	GSM1641674	SINGLE	Vitis vinifera DVIT3351.27	WholePlant	Disease(Powdery Mildew)	Comparative transcriptomics of Central Asian Vitis vinifera accessions reveals distinct defense strategies against powdery mildew
GWGT01_00462	SRR1926310	SRP056465	SRX965929	734	497	GSM1641675	SINGLE	Vitis vinifera DVIT3351.27	WholePlant	Disease(Powdery Mildew)	Comparative transcriptomics of Central Asian Vitis vinifera accessions reveals distinct defense strategies against powdery mildew
GWGT01_00463	SRR1975193	SRP057200	SRX996442	1262	911	GSM1658690	SINGLE	Vitis vinifera Semillon	Berry	Disease(Botrytis Cinerea)	Developmental and metabolic plasticity of ripe Sémillon grape berries in response to Botrytis cinerea during noble rot
GWGT01_00464	SRR1975194	SRP057200	SRX996443	1500	1081	GSM1658691	SINGLE	Vitis vinifera Semillon	Berry	Disease(Botrytis Cinerea)	Developmental and metabolic plasticity of ripe Sémillon grape berries in response to Botrytis cinerea during noble rot
GWGT01_00465	SRR1975195	SRP057200	SRX996444	1296	937	GSM1658692	SINGLE	Vitis vinifera Semillon	Berry	Disease(Botrytis Cinerea)	Developmental and metabolic plasticity of ripe Sémillon grape berries in response to Botrytis cinerea during noble rot
GWGT01_00466	SRR1975196	SRP057200	SRX996445	1018	735	GSM1658693	SINGLE	Vitis vinifera Semillon	Berry	Disease(Botrytis Cinerea)	Developmental and metabolic plasticity of ripe Sémillon grape berries in response to Botrytis cinerea during noble rot
GWGT01_00467	SRR1975205	SRP057200	SRX996455	1258	907	GSM1658702	SINGLE	Vitis vinifera Semillon	Berry	Disease(Botrytis Cinerea)	Developmental and metabolic plasticity of ripe Sémillon grape berries in response to Botrytis cinerea during noble rot
GWGT01_00468	SRR1975206	SRP057200	SRX996456	1574	1134	GSM1658703	SINGLE	Vitis vinifera Semillon	Berry	Disease(Botrytis Cinerea)	Developmental and metabolic plasticity of ripe Sémillon grape berries in response to Botrytis cinerea during noble rot
GWGT01_00469	SRR1975207	SRP057200	SRX996457	1408	1016	GSM1658704	SINGLE	Vitis vinifera Semillon	Berry	Disease(Botrytis Cinerea)	Developmental and metabolic plasticity of ripe Sémillon grape berries in response to Botrytis cinerea during noble rot
GWGT01_00470	SRR1975208	SRP057200	SRX996458	1492	1076	GSM1658705	SINGLE	Vitis vinifera Semillon	Berry	Disease(Botrytis Cinerea)	Developmental and metabolic plasticity of ripe Sémillon grape berries in response to Botrytis cinerea during noble rot
GWGT01_00471	SRR2015295	SRP058157	SRX1022591	15032	6073	NA	SINGLE	Vitis girdiana	Shoot,Leaf,Stem	Growth Stages	detection of messenger RNA exchange between scions and rootstocks in grafted grapevines
GWGT01_00472	SRR2015358	SRP058157	SRX1022636	15241	6162	NA	SINGLE	Vitis girdiana	Shoot,Leaf,Stem,Root	Growth Stages	detection of messenger RNA exchange between scions and rootstocks in grafted grapevines
GWGT01_00473	SRR2015359	SRP058157	SRX1022637	15540	6235	NA	SINGLE	Vitis palmata	Shoot,Leaf,Stem	Growth Stages	detection of messenger RNA exchange between scions and rootstocks in grafted grapevines
GWGT01_00474	SRR2015360	SRP058157	SRX1022638	16898	6907	NA	SINGLE	Vitis palmata	Shoot,Leaf,Stem,Root	Growth Stages	detection of messenger RNA exchange between scions and rootstocks in grafted grapevines
GWGT01_00475	SRR2015361	SRP058157	SRX1022639	13259	5188	NA	SINGLE	Vitis vinifera	Shoot	Growth Stages	detection of messenger RNA exchange between scions and rootstocks in grafted grapevines
GWGT01_00476	SRR2015362	SRP058157	SRX1022640	9220	3428	NA	SINGLE	Vitis vinifera	Shoot	Growth Stages	detection of messenger RNA exchange between scions and rootstocks in grafted grapevines
GWGT01_00477	SRR2016805	SRP058157	SRX1023826	10362	3969	NA	SINGLE	Vitis riparia x Vitis rupestris	Shoot	Growth Stages	detection of messenger RNA exchange between scions and rootstocks in grafted grapevines
GWGT01_00478	SRR2016809	SRP058157	SRX1023832	13650	5450	NA	SINGLE	Vitis riparia x Vitis rupestris	Shoot	Growth Stages	detection of messenger RNA exchange between scions and rootstocks in grafted grapevines
GWGT01_00479	SRR2043187	SRP058799	SRX1041416	3644	1029	NA	PAIRED	Vitis vinifera Corinto Bianco	Bud	Growth Stages	Vitis vinifera cultivar:Corinto Bianco and Pedro Ximenez Transcriptome or Gene expression
GWGT01_00480	SRR2043218	SRP058799	SRX1041420	3794	1044	NA	PAIRED	Vitis vinifera Corinto Bianco	Bud	Growth Stages	Vitis vinifera cultivar:Corinto Bianco and Pedro Ximenez Transcriptome or Gene expression
GWGT01_00481	SRR2043221	SRP058799	SRX1041425	3937	1103	NA	PAIRED	Vitis vinifera Corinto Bianco	Bud	Growth Stages	Vitis vinifera cultivar:Corinto Bianco and Pedro Ximenez Transcriptome or Gene expression
GWGT01_00482	SRR2043222	SRP058799	SRX1041430	5285	1419	NA	PAIRED	Vitis vinifera Pedro Ximenes	Bud	Growth Stages	Vitis vinifera cultivar:Corinto Bianco and Pedro Ximenez Transcriptome or Gene expression
GWGT01_00483	SRR2043223	SRP058799	SRX1041434	3793	1051	NA	PAIRED	Vitis vinifera Pedro Ximenes	Bud	Growth Stages	Vitis vinifera cultivar:Corinto Bianco and Pedro Ximenez Transcriptome or Gene expression
GWGT01_00484	SRR2043224	SRP058799	SRX1041435	3363	941	NA	PAIRED	Vitis vinifera Pedro Ximenes	Bud	Growth Stages	Vitis vinifera cultivar:Corinto Bianco and Pedro Ximenez Transcriptome or Gene expression
GWGT01_00485	SRR2057037	SRP059263	SRX1053873	570	368	NA	SINGLE	Vitis amurensis	Berry	Ultraviolet C-induced	Vitis amurensis isolate:Tonghua-3 Raw sequence reads
GWGT01_00486	SRR2057039	SRP059263	SRX1053874	530	348	NA	SINGLE	Vitis amurensis	Berry	Ultraviolet C-induced	Vitis amurensis isolate:Tonghua-4 Raw sequence reads
GWGT01_00487	SRR2057040	SRP059263	SRX1053875	623	401	NA	SINGLE	Vitis amurensis	Berry	Ultraviolet C-induced	Vitis amurensis isolate:Tonghua-5 Raw sequence reads
GWGT01_00488	SRR2057041	SRP059263	SRX1053876	568	372	NA	SINGLE	Vitis amurensis	Berry	Ultraviolet C-induced	Vitis amurensis isolate:Tonghua-6 Raw sequence reads
GWGT01_00489	SRR2072598	SRP059734	SRX1067700	2443	1580	NA	PAIRED	Vitis vinifera pinot meunier	Berry	Heat Stress	Sample of Dwarf rapid cycling and continous flowering pinot meunier mutant (line ML 1) berries sampled during daytime. Temperature treatment 20 degree Celsius during day/15 degree Celsius during night
GWGT01_00490	SRR2080980	SRP059734	SRX1075559	2529	1625	NA	PAIRED	Vitis vinifera pinot meunier	Berry	Heat Stress	Sample of Dwarf rapid cycling and continous flowering pinot meunier mutant (line ML 1) berries sampled during daytime. Temperature treatment 20 degree Celsius during day/15 degree Celsius during night
GWGT01_00491	SRR2080981	SRP059734	SRX1075560	3047	1976	NA	PAIRED	Vitis vinifera pinot meunier	Berry	Heat Stress	Sample of Dwarf rapid cycling and continous flowering pinot meunier mutant (line ML 1) berries sampled during daytime. Temperature treatment 20 degree Celsius during day/15 degree Celsius during night
GWGT01_00492	SRR2080982	SRP059734	SRX1075561	2464	1592	NA	PAIRED	Vitis vinifera pinot meunier	Berry	Heat Stress	Sample of Dwarf rapid cycling and continous flowering pinot meunier mutant (line ML 1) berries sampled during daytime. Temperature treatment 20 degree Celsius during day/15 degree Celsius during night
GWGT01_00493	SRR2080983	SRP059734	SRX1075562	2416	1558	NA	PAIRED	Vitis vinifera pinot meunier	Berry	Heat Stress	Sample of Dwarf rapid cycling and continous flowering pinot meunier mutant (line ML 1) berries sampled during daytime. Temperature treatment 20 degree Celsius during day/15 degree Celsius during night
GWGT01_00494	SRR2080984	SRP059734	SRX1075563	2517	1625	NA	PAIRED	Vitis vinifera pinot meunier	Berry	Heat Stress	Sample of Dwarf rapid cycling and continous flowering pinot meunier mutant (line ML 1) berries sampled during daytime. Temperature treatment 20 degree Celsius during day/15 degree Celsius during night
GWGT01_00495	SRR2080985	SRP059734	SRX1075564	2388	1537	NA	PAIRED	Vitis vinifera pinot meunier	Berry	Heat Stress	Sample of Dwarf rapid cycling and continous flowering pinot meunier mutant (line ML 1) berries sampled during daytime. Temperature treatment 20 degree Celsius during day/15 degree Celsius during night
GWGT01_00496	SRR2080986	SRP059734	SRX1075565	2204	1427	NA	PAIRED	Vitis vinifera pinot meunier	Berry	Heat Stress	Sample of Dwarf rapid cycling and continous flowering pinot meunier mutant (line ML 1) berries sampled during daytime. Temperature treatment 20 degree Celsius during day/15 degree Celsius during night
GWGT01_00497	SRR2080987	SRP059734	SRX1075566	2382	1537	NA	PAIRED	Vitis vinifera pinot meunier	Berry	Heat Stress	Sample of Dwarf rapid cycling and continous flowering pinot meunier mutant (line ML 1) berries sampled during daytime. Temperature treatment 20 degree Celsius during day/15 degree Celsius during night
GWGT01_00498	SRR2080988	SRP059734	SRX1075567	2141	1380	NA	PAIRED	Vitis vinifera pinot meunier	Berry	Heat Stress	Sample of Dwarf rapid cycling and continous flowering pinot meunier mutant (line ML 1) berries sampled during daytime. Temperature treatment 20 degree Celsius during day/15 degree Celsius during night
GWGT01_00499	SRR2080989	SRP059734	SRX1075568	2348	1513	NA	PAIRED	Vitis vinifera pinot meunier	Berry	Heat Stress	Sample of Dwarf rapid cycling and continous flowering pinot meunier mutant (line ML 1) berries sampled during daytime. Temperature treatment 20 degree Celsius during day/15 degree Celsius during night
GWGT01_00500	SRR2080990	SRP059734	SRX1075569	2470	1592	NA	PAIRED	Vitis vinifera pinot meunier	Berry	Heat Stress	Sample of Dwarf rapid cycling and continous flowering pinot meunier mutant (line ML 1) berries sampled during daytime. Temperature treatment 20 degree Celsius during day/15 degree Celsius during night
GWGT01_00501	SRR2080991	SRP059734	SRX1075570	2254	1432	NA	PAIRED	Vitis vinifera pinot meunier	Berry	Heat Stress	Sample of Dwarf rapid cycling and continous flowering pinot meunier mutant (line ML 1) berries sampled during daytime. Temperature treatment 20 degree Celsius during day/15 degree Celsius during night
GWGT01_00502	SRR2080992	SRP059734	SRX1075571	2123	1347	NA	PAIRED	Vitis vinifera pinot meunier	Berry	Heat Stress	Sample of Dwarf rapid cycling and continous flowering pinot meunier mutant (line ML 1) berries sampled during daytime. Temperature treatment 20 degree Celsius during day/15 degree Celsius during night
GWGT01_00503	SRR2080993	SRP059734	SRX1075572	2264	1440	NA	PAIRED	Vitis vinifera pinot meunier	Berry	Heat Stress	Sample of Dwarf rapid cycling and continous flowering pinot meunier mutant (line ML 1) berries sampled during daytime. Temperature treatment 20 degree Celsius during day/15 degree Celsius during night
GWGT01_00504	SRR2080994	SRP059734	SRX1075573	2208	1414	NA	PAIRED	Vitis vinifera pinot meunier	Berry	Heat Stress	Sample of Dwarf rapid cycling and continous flowering pinot meunier mutant (line ML 1) berries sampled during daytime. Temperature treatment 20 degree Celsius during day/15 degree Celsius during night
GWGT01_00505	SRR2080995	SRP059734	SRX1075574	2102	1346	NA	PAIRED	Vitis vinifera pinot meunier	Berry	Heat Stress	Sample of Dwarf rapid cycling and continous flowering pinot meunier mutant (line ML 1) berries sampled during daytime. Temperature treatment 20 degree Celsius during day/15 degree Celsius during night
GWGT01_00506	SRR2080996	SRP059734	SRX1075575	2166	1384	NA	PAIRED	Vitis vinifera pinot meunier	Berry	Heat Stress	Sample of Dwarf rapid cycling and continous flowering pinot meunier mutant (line ML 1) berries sampled during daytime. Temperature treatment 20 degree Celsius during day/15 degree Celsius during night
GWGT01_00507	SRR2080997	SRP059734	SRX1075576	2267	1444	NA	PAIRED	Vitis vinifera pinot meunier	Berry	Heat Stress	Sample of Dwarf rapid cycling and continous flowering pinot meunier mutant (line ML 1) berries sampled during daytime. Temperature treatment 20 degree Celsius during day/15 degree Celsius during night
GWGT01_00508	SRR2080998	SRP059734	SRX1075577	2300	1466	NA	PAIRED	Vitis vinifera pinot meunier	Berry	Heat Stress	Sample of Dwarf rapid cycling and continous flowering pinot meunier mutant (line ML 1) berries sampled during daytime. Temperature treatment 20 degree Celsius during day/15 degree Celsius during night
GWGT01_00509	SRR2080999	SRP059734	SRX1075578	2424	1543	NA	PAIRED	Vitis vinifera pinot meunier	Berry	Heat Stress	Sample of Dwarf rapid cycling and continous flowering pinot meunier mutant (line ML 1) berries sampled during daytime. Temperature treatment 20 degree Celsius during day/15 degree Celsius during night
GWGT01_00510	SRR2081000	SRP059734	SRX1075579	2241	1416	NA	PAIRED	Vitis vinifera pinot meunier	Berry	Heat Stress	Sample of Dwarf rapid cycling and continous flowering pinot meunier mutant (line ML 1) berries sampled during daytime. Temperature treatment 20 degree Celsius during day/15 degree Celsius during night
GWGT01_00511	SRR2081001	SRP059734	SRX1075580	2181	1380	NA	PAIRED	Vitis vinifera pinot meunier	Berry	Heat Stress	Sample of Dwarf rapid cycling and continous flowering pinot meunier mutant (line ML 1) berries sampled during daytime. Temperature treatment 20 degree Celsius during day/15 degree Celsius during night
GWGT01_00512	SRR2081002	SRP059734	SRX1075581	2446	1550	NA	PAIRED	Vitis vinifera pinot meunier	Berry	Heat Stress	Sample of Dwarf rapid cycling and continous flowering pinot meunier mutant (line ML 1) berries sampled during daytime. Temperature treatment 20 degree Celsius during day/15 degree Celsius during night
GWGT01_00513	SRR2081003	SRP059734	SRX1075582	2132	1417	NA	PAIRED	Vitis vinifera pinot meunier	Berry	Heat Stress	Sample of Dwarf rapid cycling and continous flowering pinot meunier mutant (line ML 1) berries sampled during daytime. Temperature treatment 20 degree Celsius during day/15 degree Celsius during night
GWGT01_00514	SRR2081004	SRP059734	SRX1075583	1836	1210	NA	PAIRED	Vitis vinifera pinot meunier	Berry	Heat Stress	Sample of Dwarf rapid cycling and continous flowering pinot meunier mutant (line ML 1) berries sampled during daytime. Temperature treatment 20 degree Celsius during day/15 degree Celsius during night
GWGT01_00515	SRR2081005	SRP059734	SRX1075584	2957	1954	NA	PAIRED	Vitis vinifera pinot meunier	Berry	Heat Stress	Sample of Dwarf rapid cycling and continous flowering pinot meunier mutant (line ML 1) berries sampled during daytime. Temperature treatment 20 degree Celsius during day/15 degree Celsius during night
GWGT01_00516	SRR2081006	SRP059734	SRX1075585	2487	1657	NA	PAIRED	Vitis vinifera pinot meunier	Berry	Heat Stress	Sample of Dwarf rapid cycling and continous flowering pinot meunier mutant (line ML 1) berries sampled during daytime. Temperature treatment 20 degree Celsius during day/15 degree Celsius during night
GWGT01_00517	SRR2081007	SRP059734	SRX1075586	2545	1684	NA	PAIRED	Vitis vinifera pinot meunier	Berry	Heat Stress	Sample of Dwarf rapid cycling and continous flowering pinot meunier mutant (line ML 1) berries sampled during daytime. Temperature treatment 20 degree Celsius during day/15 degree Celsius during night
GWGT01_00518	SRR2081008	SRP059734	SRX1075587	2592	1740	NA	PAIRED	Vitis vinifera pinot meunier	Berry	Heat Stress	Sample of Dwarf rapid cycling and continous flowering pinot meunier mutant (line ML 1) berries sampled during daytime. Temperature treatment 20 degree Celsius during day/15 degree Celsius during night
GWGT01_00519	SRR2081009	SRP059734	SRX1075588	3289	2197	NA	PAIRED	Vitis vinifera pinot meunier	Berry	Heat Stress	Sample of Dwarf rapid cycling and continous flowering pinot meunier mutant (line ML 1) berries sampled during daytime. Temperature treatment 20 degree Celsius during day/15 degree Celsius during night
GWGT01_00520	SRR2081010	SRP059734	SRX1075589	3635	2425	NA	PAIRED	Vitis vinifera pinot meunier	Berry	Heat Stress	Sample of Dwarf rapid cycling and continous flowering pinot meunier mutant (line ML 1) berries sampled during daytime. Temperature treatment 20 degree Celsius during day/15 degree Celsius during night
GWGT01_00521	SRR2081011	SRP059734	SRX1075590	3467	2320	NA	PAIRED	Vitis vinifera pinot meunier	Berry	Heat Stress	Sample of Dwarf rapid cycling and continous flowering pinot meunier mutant (line ML 1) berries sampled during daytime. Temperature treatment 20 degree Celsius during day/15 degree Celsius during night
GWGT01_00522	SRR2081012	SRP059734	SRX1075591	3762	2514	NA	PAIRED	Vitis vinifera pinot meunier	Berry	Heat Stress	Sample of Dwarf rapid cycling and continous flowering pinot meunier mutant (line ML 1) berries sampled during daytime. Temperature treatment 20 degree Celsius during day/15 degree Celsius during night
GWGT01_00523	SRR2081013	SRP059734	SRX1075592	2063	1376	NA	PAIRED	Vitis vinifera pinot meunier	Berry	Heat Stress	Sample of Dwarf rapid cycling and continous flowering pinot meunier mutant (line ML 1) berries sampled during daytime. Temperature treatment 20 degree Celsius during day/15 degree Celsius during night
GWGT01_00524	SRR2081014	SRP059734	SRX1075593	3180	2120	NA	PAIRED	Vitis vinifera pinot meunier	Berry	Heat Stress	Sample of Dwarf rapid cycling and continous flowering pinot meunier mutant (line ML 1) berries sampled during daytime. Temperature treatment 20 degree Celsius during day/15 degree Celsius during night
GWGT01_00525	SRR2081015	SRP059734	SRX1075594	3596	2375	NA	PAIRED	Vitis vinifera pinot meunier	Berry	Heat Stress	Sample of Dwarf rapid cycling and continous flowering pinot meunier mutant (line ML 1) berries sampled during daytime. Temperature treatment 20 degree Celsius during day/15 degree Celsius during night
GWGT01_00526	SRR2081016	SRP059734	SRX1075595	3335	2201	NA	PAIRED	Vitis vinifera pinot meunier	Berry	Heat Stress	Sample of Dwarf rapid cycling and continous flowering pinot meunier mutant (line ML 1) berries sampled during daytime. Temperature treatment 20 degree Celsius during day/15 degree Celsius during night
GWGT01_00527	SRR2081017	SRP059734	SRX1075596	3539	2326	NA	PAIRED	Vitis vinifera pinot meunier	Berry	Heat Stress	Sample of Dwarf rapid cycling and continous flowering pinot meunier mutant (line ML 1) berries sampled during daytime. Temperature treatment 20 degree Celsius during day/15 degree Celsius during night
GWGT01_00528	SRR2081018	SRP059734	SRX1075597	3492	2288	NA	PAIRED	Vitis vinifera pinot meunier	Berry	Heat Stress	Sample of Dwarf rapid cycling and continous flowering pinot meunier mutant (line ML 1) berries sampled during daytime. Temperature treatment 20 degree Celsius during day/15 degree Celsius during night
GWGT01_00529	SRR2081019	SRP059734	SRX1075598	3502	2306	NA	PAIRED	Vitis vinifera pinot meunier	Berry	Heat Stress	Sample of Dwarf rapid cycling and continous flowering pinot meunier mutant (line ML 1) berries sampled during daytime. Temperature treatment 20 degree Celsius during day/15 degree Celsius during night
GWGT01_00530	SRR2081020	SRP059734	SRX1075599	3162	2097	NA	PAIRED	Vitis vinifera pinot meunier	Berry	Heat Stress	Sample of Dwarf rapid cycling and continous flowering pinot meunier mutant (line ML 1) berries sampled during daytime. Temperature treatment 20 degree Celsius during day/15 degree Celsius during night
GWGT01_00531	SRR2081021	SRP059734	SRX1075600	3328	2196	NA	PAIRED	Vitis vinifera pinot meunier	Berry	Heat Stress	Sample of Dwarf rapid cycling and continous flowering pinot meunier mutant (line ML 1) berries sampled during daytime. Temperature treatment 20 degree Celsius during day/15 degree Celsius during night
GWGT01_00532	SRR2081022	SRP059734	SRX1075601	2706	1799	NA	PAIRED	Vitis vinifera pinot meunier	Berry	Heat Stress	Sample of Dwarf rapid cycling and continous flowering pinot meunier mutant (line ML 1) berries sampled during daytime. Temperature treatment 20 degree Celsius during day/15 degree Celsius during night
GWGT01_00533	SRR2081023	SRP059734	SRX1075602	2198	1449	NA	PAIRED	Vitis vinifera pinot meunier	Berry	Heat Stress	Sample of Dwarf rapid cycling and continous flowering pinot meunier mutant (line ML 1) berries sampled during daytime. Temperature treatment 20 degree Celsius during day/15 degree Celsius during night
GWGT01_00534	SRR2081024	SRP059734	SRX1075603	4574	3013	NA	PAIRED	Vitis vinifera pinot meunier	Berry	Heat Stress	Sample of Dwarf rapid cycling and continous flowering pinot meunier mutant (line ML 1) berries sampled during daytime. Temperature treatment 20 degree Celsius during day/15 degree Celsius during night
GWGT01_00535	SRR2081025	SRP059734	SRX1075604	3316	2195	NA	PAIRED	Vitis vinifera pinot meunier	Berry	Heat Stress	Sample of Dwarf rapid cycling and continous flowering pinot meunier mutant (line ML 1) berries sampled during daytime. Temperature treatment 20 degree Celsius during day/15 degree Celsius during night
GWGT01_00536	SRR2081026	SRP059734	SRX1075605	3632	2388	NA	PAIRED	Vitis vinifera pinot meunier	Berry	Heat Stress	Sample of Dwarf rapid cycling and continous flowering pinot meunier mutant (line ML 1) berries sampled during daytime. Temperature treatment 20 degree Celsius during day/15 degree Celsius during night
GWGT01_00537	SRR2120781	SRP061365	SRX1113867	2662	1788	GSM1828478	SINGLE	Vitis vinifera	Berry	Different Regions	Using the combined analysis of transcripts and metabolites to propose key genes for differential terpene accumulation across two regions
GWGT01_00538	SRR2120782	SRP061365	SRX1113868	1002	696	GSM1828479	SINGLE	Vitis vinifera	Berry	Different Regions	Using the combined analysis of transcripts and metabolites to propose key genes for differential terpene accumulation across two regions
GWGT01_00539	SRR2120783	SRP061365	SRX1113868	2830	1913	GSM1828479	SINGLE	Vitis vinifera	Berry	Different Regions	Using the combined analysis of transcripts and metabolites to propose key genes for differential terpene accumulation across two regions
GWGT01_00540	SRR2120784	SRP061365	SRX1113869	2111	1434	GSM1828480	SINGLE	Vitis vinifera	Berry	Different Regions	Using the combined analysis of transcripts and metabolites to propose key genes for differential terpene accumulation across two regions
GWGT01_00541	SRR2120785	SRP061365	SRX1113870	1879	1275	GSM1828481	SINGLE	Vitis vinifera	Berry	Different Regions	Using the combined analysis of transcripts and metabolites to propose key genes for differential terpene accumulation across two regions
GWGT01_00542	SRR2120786	SRP061365	SRX1113870	1056	728	GSM1828481	SINGLE	Vitis vinifera	Berry	Different Regions	Using the combined analysis of transcripts and metabolites to propose key genes for differential terpene accumulation across two regions
GWGT01_00543	SRR2120787	SRP061365	SRX1113871	607	422	GSM1828482	SINGLE	Vitis vinifera	Berry	Different Regions	Using the combined analysis of transcripts and metabolites to propose key genes for differential terpene accumulation across two regions
GWGT01_00544	SRR2120788	SRP061365	SRX1113872	2013	1363	GSM1828483	SINGLE	Vitis vinifera	Berry	Different Regions	Using the combined analysis of transcripts and metabolites to propose key genes for differential terpene accumulation across two regions
GWGT01_00545	SRR2120789	SRP061365	SRX1113872	1393	965	GSM1828483	SINGLE	Vitis vinifera	Berry	Different Regions	Using the combined analysis of transcripts and metabolites to propose key genes for differential terpene accumulation across two regions
GWGT01_00546	SRR2120790	SRP061365	SRX1113873	2399	1621	GSM1828484	SINGLE	Vitis vinifera	Berry	Different Regions	Using the combined analysis of transcripts and metabolites to propose key genes for differential terpene accumulation across two regions
GWGT01_00547	SRR2120791	SRP061365	SRX1113874	894	609	GSM1828485	SINGLE	Vitis vinifera	Berry	Different Regions	Using the combined analysis of transcripts and metabolites to propose key genes for differential terpene accumulation across two regions
GWGT01_00548	SRR2120792	SRP061365	SRX1113874	1201	824	GSM1828485	SINGLE	Vitis vinifera	Berry	Different Regions	Using the combined analysis of transcripts and metabolites to propose key genes for differential terpene accumulation across two regions
GWGT01_00549	SRR2120793	SRP061365	SRX1113875	2521	1687	GSM1828486	SINGLE	Vitis vinifera	Berry	Different Regions	Using the combined analysis of transcripts and metabolites to propose key genes for differential terpene accumulation across two regions
GWGT01_00550	SRR2120794	SRP061365	SRX1113876	734	508	GSM1828487	SINGLE	Vitis vinifera	Berry	Different Regions	Using the combined analysis of transcripts and metabolites to propose key genes for differential terpene accumulation across two regions
GWGT01_00551	SRR2120795	SRP061365	SRX1113876	2253	1506	GSM1828487	SINGLE	Vitis vinifera	Berry	Different Regions	Using the combined analysis of transcripts and metabolites to propose key genes for differential terpene accumulation across two regions
GWGT01_00552	SRR2120796	SRP061365	SRX1113877	742	510	GSM1828488	SINGLE	Vitis vinifera	Berry	Different Regions	Using the combined analysis of transcripts and metabolites to propose key genes for differential terpene accumulation across two regions
GWGT01_00553	SRR2120797	SRP061365	SRX1113878	2193	1487	GSM1828489	SINGLE	Vitis vinifera	Berry	Different Regions	Using the combined analysis of transcripts and metabolites to propose key genes for differential terpene accumulation across two regions
GWGT01_00554	SRR2120798	SRP061365	SRX1113878	963	662	GSM1828489	SINGLE	Vitis vinifera	Berry	Different Regions	Using the combined analysis of transcripts and metabolites to propose key genes for differential terpene accumulation across two regions
GWGT01_00555	SRR2120799	SRP061365	SRX1113879	1448	980	GSM1828490	SINGLE	Vitis vinifera	Berry	Different Regions	Using the combined analysis of transcripts and metabolites to propose key genes for differential terpene accumulation across two regions
GWGT01_00556	SRR2120800	SRP061365	SRX1113880	737	509	GSM1828491	SINGLE	Vitis vinifera	Berry	Different Regions	Using the combined analysis of transcripts and metabolites to propose key genes for differential terpene accumulation across two regions
GWGT01_00557	SRR2120801	SRP061365	SRX1113880	1107	752	GSM1828491	SINGLE	Vitis vinifera	Berry	Different Regions	Using the combined analysis of transcripts and metabolites to propose key genes for differential terpene accumulation across two regions
GWGT01_00558	SRR2120802	SRP061365	SRX1113881	3187	2160	GSM1828492	SINGLE	Vitis vinifera	Berry	Different Regions	Using the combined analysis of transcripts and metabolites to propose key genes for differential terpene accumulation across two regions
GWGT01_00559	SRR2120803	SRP061365	SRX1113882	757	519	GSM1828493	SINGLE	Vitis vinifera	Berry	Different Regions	Using the combined analysis of transcripts and metabolites to propose key genes for differential terpene accumulation across two regions
GWGT01_00560	SRR2120804	SRP061365	SRX1113882	843	575	GSM1828493	SINGLE	Vitis vinifera	Berry	Different Regions	Using the combined analysis of transcripts and metabolites to propose key genes for differential terpene accumulation across two regions
GWGT01_00561	SRR2845691	SRP065417	SRX1392667	3060	2109	GSM1920330	SINGLE	Summer Black	Leaf	Different Tissues	Transcriptomic analysis of Grapevine (cv. Summer Black) leaf at four developmental stages, using the Illumina Platform
GWGT01_00562	SRR2845693	SRP065417	SRX1392668	2806	1932	GSM1920331	SINGLE	Summer Black	Leaf	Different Tissues	Transcriptomic analysis of Grapevine (cv. Summer Black) leaf at four developmental stages, using the Illumina Platform
GWGT01_00563	SRR2845694	SRP065417	SRX1392669	2813	1924	GSM1920332	SINGLE	Summer Black	Leaf	Different Tissues	Transcriptomic analysis of Grapevine (cv. Summer Black) leaf at four developmental stages, using the Illumina Platform
GWGT01_00564	SRR2845695	SRP065417	SRX1392670	3310	2272	GSM1920333	SINGLE	Summer Black	Leaf	Different Tissues	Transcriptomic analysis of Grapevine (cv. Summer Black) leaf at four developmental stages, using the Illumina Platform
GWGT01_00565	SRR3035127	SRP067607	SRX1492977	4897	2514	NA	PAIRED	Vitis vinifera Cabernet Sauvignon	BerrySkin	Different Tissues	Vitis Transcriptome or Gene expression
GWGT01_00566	SRR3035128	SRP067607	SRX1492977	5927	2748	NA	PAIRED	Vitis vinifera Cabernet Sauvignon	BerrySkin	Different Tissues	Vitis Transcriptome or Gene expression
GWGT01_00567	SRR3035129	SRP067607	SRX1492977	4968	2360	NA	PAIRED	Vitis vinifera Cabernet Sauvignon	BerrySkin	Different Tissues	Vitis Transcriptome or Gene expression
GWGT01_00568	SRR3046427	SRP067690	SRX1496825	4897	2514	GSM1977923	PAIRED	Vitis vinifera Cabernet Sauvignon	BerrySkin	Growth Stages	Grape skin transcriptome to reveal genes related with resveratrol accumulation
GWGT01_00569	SRR3046428	SRP067690	SRX1496826	5927	2748	GSM1977924	PAIRED	Vitis vinifera Cabernet Sauvignon	BerrySkin	Growth Stages	Grape skin transcriptome to reveal genes related with resveratrol accumulation
GWGT01_00570	SRR3046429	SRP067690	SRX1496827	4968	2360	GSM1977925	PAIRED	Vitis vinifera Cabernet Sauvignon	BerrySkin	Growth Stages	Grape skin transcriptome to reveal genes related with resveratrol accumulation
GWGT01_00571	SRR3046430	SRP067690	SRX1496828	7274	4280	GSM1977926	PAIRED	Vitis vinifera Cabernet Sauvignon	BerrySkin	Growth Stages	Grape skin transcriptome to reveal genes related with resveratrol accumulation
GWGT01_00572	SRR3046431	SRP067690	SRX1496829	6806	3965	GSM1977927	PAIRED	Vitis vinifera Cabernet Sauvignon	BerrySkin	Growth Stages	Grape skin transcriptome to reveal genes related with resveratrol accumulation
GWGT01_00573	SRR3046432	SRP067690	SRX1496830	6977	4063	GSM1977928	PAIRED	Vitis vinifera Cabernet Sauvignon	BerrySkin	Growth Stages	Grape skin transcriptome to reveal genes related with resveratrol accumulation
GWGT01_00574	SRR3046433	SRP067690	SRX1496831	5346	2556	GSM1977929	PAIRED	Vitis vinifera Cabernet Sauvignon	BerrySkin	Growth Stages	Grape skin transcriptome to reveal genes related with resveratrol accumulation
GWGT01_00575	SRR3046434	SRP067690	SRX1496832	5666	2702	GSM1977930	PAIRED	Vitis vinifera Cabernet Sauvignon	BerrySkin	Growth Stages	Grape skin transcriptome to reveal genes related with resveratrol accumulation
GWGT01_00576	SRR3046435	SRP067690	SRX1496833	6428	3053	GSM1977931	PAIRED	Vitis vinifera Cabernet Sauvignon	BerrySkin	Growth Stages	Grape skin transcriptome to reveal genes related with resveratrol accumulation
GWGT01_00577	SRR3046436	SRP067690	SRX1496834	5419	2552	GSM1977932	PAIRED	Vitis vinifera Cabernet Sauvignon	BerrySkin	Growth Stages	Grape skin transcriptome to reveal genes related with resveratrol accumulation
GWGT01_00578	SRR3046437	SRP067690	SRX1496835	5226	2572	GSM1977933	PAIRED	Vitis vinifera Cabernet Sauvignon	BerrySkin	Growth Stages	Grape skin transcriptome to reveal genes related with resveratrol accumulation
GWGT01_00579	SRR3046438	SRP067690	SRX1496836	4977	2387	GSM1977934	PAIRED	Vitis vinifera Cabernet Sauvignon	BerrySkin	Growth Stages	Grape skin transcriptome to reveal genes related with resveratrol accumulation
GWGT01_00580	SRR3046439	SRP067690	SRX1496837	6001	2889	GSM1977935	PAIRED	Vitis quinquangularis Danfeng-2	BerrySkin	Growth Stages	Grape skin transcriptome to reveal genes related with resveratrol accumulation
GWGT01_00581	SRR3046440	SRP067690	SRX1496838	6568	3144	GSM1977936	PAIRED	Vitis quinquangularis Danfeng-2	BerrySkin	Growth Stages	Grape skin transcriptome to reveal genes related with resveratrol accumulation
GWGT01_00582	SRR3046441	SRP067690	SRX1496839	6978	3409	GSM1977937	PAIRED	Vitis quinquangularis Danfeng-2	BerrySkin	Growth Stages	Grape skin transcriptome to reveal genes related with resveratrol accumulation
GWGT01_00583	SRR3046442	SRP067690	SRX1496840	5108	2441	GSM1977938	PAIRED	Vitis quinquangularis Danfeng-2	BerrySkin	Growth Stages	Grape skin transcriptome to reveal genes related with resveratrol accumulation
GWGT01_00584	SRR3046443	SRP067690	SRX1496841	5470	2797	GSM1977939	PAIRED	Vitis quinquangularis Danfeng-2	BerrySkin	Growth Stages	Grape skin transcriptome to reveal genes related with resveratrol accumulation
GWGT01_00585	SRR3046444	SRP067690	SRX1496842	5220	2512	GSM1977940	PAIRED	Vitis quinquangularis Danfeng-2	BerrySkin	Growth Stages	Grape skin transcriptome to reveal genes related with resveratrol accumulation
GWGT01_00586	SRR3046445	SRP067690	SRX1496843	5072	2450	GSM1977941	PAIRED	Vitis quinquangularis Danfeng-2	BerrySkin	Growth Stages	Grape skin transcriptome to reveal genes related with resveratrol accumulation
GWGT01_00587	SRR3046446	SRP067690	SRX1496844	5231	2489	GSM1977942	PAIRED	Vitis quinquangularis Danfeng-2	BerrySkin	Growth Stages	Grape skin transcriptome to reveal genes related with resveratrol accumulation
GWGT01_00588	SRR3046447	SRP067690	SRX1496845	5128	2444	GSM1977943	PAIRED	Vitis quinquangularis Danfeng-2	BerrySkin	Growth Stages	Grape skin transcriptome to reveal genes related with resveratrol accumulation
GWGT01_00589	SRR3046448	SRP067690	SRX1496846	6083	2765	GSM1977944	PAIRED	Vitis quinquangularis Danfeng-2	BerrySkin	Growth Stages	Grape skin transcriptome to reveal genes related with resveratrol accumulation
GWGT01_00590	SRR3046449	SRP067690	SRX1496847	5568	2535	GSM1977945	PAIRED	Vitis quinquangularis Danfeng-2	BerrySkin	Growth Stages	Grape skin transcriptome to reveal genes related with resveratrol accumulation
GWGT01_00591	SRR3046450	SRP067690	SRX1496848	5507	2488	GSM1977946	PAIRED	Vitis quinquangularis Danfeng-2	BerrySkin	Growth Stages	Grape skin transcriptome to reveal genes related with resveratrol accumulation
GWGT01_00592	SRR3046822	SRP067693	SRX1496856	3859	1799	NA	PAIRED	Vitis vinifera cv Loureira	Pericarp	Growth Stages	Vitis vinifera cultivar:Loureira Transcriptome or Gene expression
GWGT01_00593	SRR3046824	SRP067693	SRX1496930	3818	1763	NA	PAIRED	Vitis vinifera cv Loureira	Pericarp	Growth Stages	Vitis vinifera cultivar:Loureira Transcriptome or Gene expression
GWGT01_00594	SRR3046825	SRP067693	SRX1496931	4510	2086	NA	PAIRED	Vitis vinifera cv Loureira	Pericarp	Growth Stages	Vitis vinifera cultivar:Loureira Transcriptome or Gene expression
GWGT01_00595	SRR3046826	SRP067693	SRX1496932	4848	2209	NA	PAIRED	Vitis vinifera cv Loureira	Pericarp	Growth Stages	Vitis vinifera cultivar:Loureira Transcriptome or Gene expression
GWGT01_00596	SRR3046828	SRP067693	SRX1496934	4081	1883	NA	PAIRED	Vitis vinifera cv Loureira	Pericarp	Growth Stages	Vitis vinifera cultivar:Loureira Transcriptome or Gene expression
GWGT01_00597	SRR3046830	SRP067693	SRX1496936	4919	2278	NA	PAIRED	Vitis vinifera cv Loureira	Pericarp	Growth Stages	Vitis vinifera cultivar:Loureira Transcriptome or Gene expression
GWGT01_00598	SRR3056861	SRP067821	SRX1502717	5459	2570	NA	PAIRED	Vitis vinifera Red Globe x Crimson Seedless F1 progeny	Seed	Growth Stages	Vitis vinifera cultivar:Red Globe x Crimson Seedless F1 progeny Transcriptome or Gene expression
GWGT01_00599	SRR3056862	SRP067821	SRX1502718	6765	3191	NA	PAIRED	Vitis vinifera Red Globe x Crimson Seedless F1 progeny	Seed	Growth Stages	Vitis vinifera cultivar:Red Globe x Crimson Seedless F2 progeny Transcriptome or Gene expression
GWGT01_00600	SRR3056863	SRP067821	SRX1502719	5552	2604	NA	PAIRED	Vitis vinifera Red Globe x Crimson Seedless F1 progeny	Seed	Growth Stages	Vitis vinifera cultivar:Red Globe x Crimson Seedless F3 progeny Transcriptome or Gene expression
GWGT01_00601	SRR3056864	SRP067821	SRX1502720	6023	2849	NA	PAIRED	Vitis vinifera Red Globe x Crimson Seedless F1 progeny	Seed	Growth Stages	Vitis vinifera cultivar:Red Globe x Crimson Seedless F4 progeny Transcriptome or Gene expression
GWGT01_00602	SRR3056865	SRP067821	SRX1502721	4781	2243	NA	PAIRED	Vitis vinifera Red Globe x Crimson Seedless F1 progeny	Seed	Growth Stages	Vitis vinifera cultivar:Red Globe x Crimson Seedless F5 progeny Transcriptome or Gene expression
GWGT01_00603	SRR3056866	SRP067821	SRX1502722	4380	2104	NA	PAIRED	Vitis vinifera Red Globe x Crimson Seedless F1 progeny	Seed	Growth Stages	Vitis vinifera cultivar:Red Globe x Crimson Seedless F6 progeny Transcriptome or Gene expression
GWGT01_00604	SRR3056870	SRP067822	SRX1502723	4630	2990	NA	PAIRED	Vitis vinifera cv Chasselas Blanc	Shoot	Growth Stages	Vitis vinifera cultivar:Chasselas Blanc and Chasselas Cioutat Transcriptome or Gene expression
GWGT01_00605	SRR3056873	SRP067822	SRX1502726	4332	2788	NA	PAIRED	Vitis vinifera cv Chasselas Blanc	Shoot	Growth Stages	Vitis vinifera cultivar:Chasselas Blanc and Chasselas Cioutat Transcriptome or Gene expression
GWGT01_00606	SRR3056874	SRP067822	SRX1502727	5242	3382	NA	PAIRED	Vitis vinifera cv Chasselas Blanc	Shoot	Growth Stages	Vitis vinifera cultivar:Chasselas Blanc and Chasselas Cioutat Transcriptome or Gene expression
GWGT01_00607	SRR3056875	SRP067822	SRX1502728	4619	2988	NA	PAIRED	Vitis vinifera cv Chasselas Blanc	Shoot	Growth Stages	Vitis vinifera cultivar:Chasselas Blanc and Chasselas Cioutat Transcriptome or Gene expression
GWGT01_00608	SRR3056876	SRP067822	SRX1502729	4650	3022	NA	PAIRED	Vitis vinifera cv Chasselas Blanc	Shoot	Growth Stages	Vitis vinifera cultivar:Chasselas Blanc and Chasselas Cioutat Transcriptome or Gene expression
GWGT01_00609	SRR3056877	SRP067822	SRX1502730	5201	3335	NA	PAIRED	Vitis vinifera cv Chasselas Blanc	Shoot	Growth Stages	Vitis vinifera cultivar:Chasselas Blanc and Chasselas Cioutat Transcriptome or Gene expression
GWGT01_00610	SRR3056884	SRP067824	SRX1502738	4673	2863	NA	PAIRED	Vitis vinifera cv Prieto Picudo	Bud	Growth Stages	Plant sample 58N2 from Vitis vinifera cv Prieto Picudo
GWGT01_00611	SRR3056885	SRP067824	SRX1502739	4742	2933	NA	PAIRED	Vitis vinifera cv Prieto Picudo	Bud	Growth Stages	Plant sample 58N3 from Vitis vinifera cv Prieto Picudo
GWGT01_00612	SRR3056886	SRP067824	SRX1502740	4728	2957	NA	PAIRED	Vitis vinifera cv Prieto Picudo	Bud	Growth Stages	Plant sample 58N4 from Vitis vinifera cv Prieto Picudo
GWGT01_00613	SRR3056887	SRP067824	SRX1502741	4556	2811	NA	PAIRED	Vitis vinifera cv Prieto Picudo	Bud	Growth Stages	Plant sample 58N5 from Vitis vinifera cv Prieto Picudo
GWGT01_00614	SRR3056888	SRP067824	SRX1502742	4679	2913	NA	PAIRED	Vitis vinifera cv Prieto Picudo	Bud	Growth Stages	Plant sample 58N6 from Vitis vinifera cv Prieto Picudo
GWGT01_00615	SRR3056889	SRP067824	SRX1502743	4012	2486	NA	PAIRED	Vitis vinifera cv Prieto Picudo	Bud	Growth Stages	Plant sample 58N7 from Vitis vinifera cv Prieto Picudo
GWGT01_00616	SRR3069411	SRP067967	SRX1510334	918	600	NA	PAIRED	Vitis vinifera cv Tempranillo	Leaf	Growth Stages	Transcriptome of grapevine treated with adapted spider mites
GWGT01_00617	SRR3069437	SRP067967	SRX1510342	911	591	NA	PAIRED	Vitis vinifera cv Tempranillo	Leaf	Growth Stages	Transcriptome of grapevine treated with adapted spider mites
GWGT01_00618	SRR3069446	SRP067967	SRX1510343	920	597	NA	PAIRED	Vitis vinifera cv Tempranillo	Leaf	Growth Stages	Transcriptome of grapevine treated with adapted spider mites
GWGT01_00619	SRR3069486	SRP067967	SRX1510402	1013	658	NA	PAIRED	Vitis vinifera cv Tempranillo	Leaf	Growth Stages	Transcriptome of grapevine treated with adapted spider mites
GWGT01_00620	SRR3069487	SRP067967	SRX1510403	867	569	NA	PAIRED	Vitis vinifera cv Tempranillo	Leaf	Growth Stages	Transcriptome of grapevine treated with adapted spider mites
GWGT01_00621	SRR3069520	SRP067967	SRX1510418	879	572	NA	PAIRED	Vitis vinifera cv Tempranillo	Leaf	Growth Stages	Transcriptome of grapevine treated with adapted spider mites
GWGT01_00622	SRR3069631	SRP067967	SRX1510500	885	577	NA	PAIRED	Vitis vinifera cv Tempranillo	Leaf	Growth Stages	Transcriptome of grapevine treated with adapted spider mites
GWGT01_00623	SRR3069632	SRP067967	SRX1510501	873	569	NA	PAIRED	Vitis vinifera cv Tempranillo	Leaf	Growth Stages	Transcriptome of grapevine treated with adapted spider mites
GWGT01_00624	SRR3069634	SRP067967	SRX1510503	801	526	NA	PAIRED	Vitis vinifera cv Tempranillo	Leaf	Growth Stages	Transcriptome of grapevine treated with adapted spider mites
GWGT01_00625	SRR3069659	SRP067967	SRX1510509	897	586	NA	PAIRED	Vitis vinifera cv Tempranillo	Leaf	Growth Stages	Transcriptome of grapevine treated with adapted spider mites
GWGT01_00626	SRR3069676	SRP067967	SRX1510533	957	627	NA	PAIRED	Vitis vinifera cv Tempranillo	Leaf	Growth Stages	Transcriptome of grapevine treated with adapted spider mites
GWGT01_00627	SRR3069677	SRP067967	SRX1510534	858	563	NA	PAIRED	Vitis vinifera cv Tempranillo	Leaf	Growth Stages	Transcriptome of grapevine treated with adapted spider mites
GWGT01_00628	SRR3080087	SRP076886	SRX1898966	552	384	NA	SINGLE	Vitis vinifera cv Manicure Finger	Leaf	Light Stimulates	The transcriptomes of the grape leaves grown under red LED lights
GWGT01_00629	SRR3080088	SRP076886	SRX1898967	541	238	NA	SINGLE	Vitis vinifera cv Manicure Finger	Leaf	Light Stimulates	The transcriptomes of the grape leaves grown under red LED lights
GWGT01_00630	SRR3080089	SRP076886	SRX1898972	544	371	NA	SINGLE	Vitis vinifera cv Manicure Finger	Leaf	Light Stimulates	The transcriptomes of the grape leaves grown under red LED lights
GWGT01_00631	SRR3080090	SRP076886	SRX1898973	553	241	NA	SINGLE	Vitis vinifera cv Manicure Finger	Leaf	Light Stimulates	The transcriptomes of the grape leaves grown under red LED lights
GWGT01_00632	SRR3080091	SRP076886	SRX1898970	552	384	NA	SINGLE	Vitis vinifera cv Manicure Finger	Leaf	Light Stimulates	The transcriptomes of the grape leaves grown under red LED lights
GWGT01_00633	SRR3080092	SRP076886	SRX1898971	540	236	NA	SINGLE	Vitis vinifera cv Manicure Finger	Leaf	Light Stimulates	The transcriptomes of the grape leaves grown under red LED lights
GWGT01_00634	SRR3080093	SRP076886	SRX1898968	546	373	NA	SINGLE	Vitis vinifera cv Manicure Finger	Leaf	Light Stimulates	The transcriptomes of the grape leaves grown under red LED lights
GWGT01_00635	SRR3080094	SRP076886	SRX1898969	535	233	NA	SINGLE	Vitis vinifera cv Manicure Finger	Leaf	Light Stimulates	The transcriptomes of the grape leaves grown under red LED lights
GWGT01_00636	SRR3105824	SRP068571	SRX1534162	5780	3513	NA	PAIRED	Vitis vinifera cv Brachetto	Leaf	Growth Stages	Vitis vinifera cultivar:Brachetto Transcriptome or Gene expression
GWGT01_00637	SRR3105973	SRP068571	SRX1534296	7681	4632	NA	PAIRED	Vitis vinifera cv Brachetto	Leaf	Growth Stages	Vitis vinifera cultivar:Brachetto Transcriptome or Gene expression
GWGT01_00638	SRR3105996	SRP068571	SRX1534330	5892	3580	NA	PAIRED	Vitis vinifera cv Brachetto	Leaf	Growth Stages	Vitis vinifera cultivar:Brachetto Transcriptome or Gene expression
GWGT01_00639	SRR3106045	SRP068571	SRX1534353	5610	3410	NA	PAIRED	Vitis vinifera cv Brachetto	Leaf	Growth Stages	Vitis vinifera cultivar:Brachetto Transcriptome or Gene expression
GWGT01_00640	SRR3106046	SRP068571	SRX1534391	2837	1715	NA	PAIRED	Vitis vinifera cv Brachetto	Leaf	Growth Stages	Vitis vinifera cultivar:Brachetto Transcriptome or Gene expression
GWGT01_00641	SRR3106047	SRP068571	SRX1534392	5991	3638	NA	PAIRED	Vitis vinifera cv Brachetto	Leaf	Growth Stages	Vitis vinifera cultivar:Brachetto Transcriptome or Gene expression
GWGT01_00642	SRR3113201	SRP068759	SRX1541373	1555	820	GSM2044526	SINGLE	Vitis vinifera cv Shine Muscat	Bud	Growth Stages	Transcriptomic analysis of CV. ‘Shine Muscat’ (Vitis vinifera L.) buds during dormant and non dormant period
GWGT01_00643	SRR3113202	SRP068759	SRX1541374	1562	830	GSM2044527	SINGLE	Vitis vinifera cv Shine Muscat	Bud	Growth Stages	Transcriptomic analysis of CV. ‘Shine Muscat’ (Vitis vinifera L.) buds during dormant and non dormant period
GWGT01_00644	SRR3113203	SRP068759	SRX1541375	1561	834	GSM2044528	SINGLE	Vitis vinifera cv Shine Muscat	Bud	Growth Stages	Transcriptomic analysis of CV. ‘Shine Muscat’ (Vitis vinifera L.) buds during dormant and non dormant period
GWGT01_00645	SRR3124515	SRP068911	SRX1547394	5695	2576	GSM2046128	PAIRED	Vitis vinifera	Berry	Growth Stages	Transcriptomic study of biological networks involving grapevine berry development
GWGT01_00646	SRR3124516	SRP068911	SRX1547395	5386	2312	GSM2046129	PAIRED	Vitis vinifera	Berry	Growth Stages	Transcriptomic study of biological networks involving grapevine berry development
GWGT01_00647	SRR3124517	SRP068911	SRX1547396	5049	2271	GSM2046130	PAIRED	Vitis vinifera	Berry	Growth Stages	Transcriptomic study of biological networks involving grapevine berry development
GWGT01_00648	SRR3167554	SRP070075	SRX1584084	2102	1361	GSM2061038	SINGLE	Vitis vinifera cv Sauvignon Blanc	Berry	Nitrogen Fertilizer	To a better understanding of the impact of vine nitrogen status on volatile thiols from plot to transcriptome level
GWGT01_00649	SRR3167555	SRP070075	SRX1584085	2103	1394	GSM2061039	SINGLE	Vitis vinifera cv Sauvignon Blanc	Berry	Nitrogen Fertilizer	To a better understanding of the impact of vine nitrogen status on volatile thiols from plot to transcriptome level
GWGT01_00650	SRR3167556	SRP070075	SRX1584086	1819	1178	GSM2061040	SINGLE	Vitis vinifera cv Sauvignon Blanc	Berry	Nitrogen Fertilizer	To a better understanding of the impact of vine nitrogen status on volatile thiols from plot to transcriptome level
GWGT01_00651	SRR3167557	SRP070075	SRX1584087	3276	2016	GSM2061041	SINGLE	Vitis vinifera cv Sauvignon Blanc	Berry	Nitrogen Fertilizer	To a better understanding of the impact of vine nitrogen status on volatile thiols from plot to transcriptome level
GWGT01_00652	SRR3167558	SRP070075	SRX1584088	2986	1832	GSM2061042	SINGLE	Vitis vinifera cv Sauvignon Blanc	Berry	Nitrogen Fertilizer	To a better understanding of the impact of vine nitrogen status on volatile thiols from plot to transcriptome level
GWGT01_00653	SRR3167559	SRP070075	SRX1584089	2680	1608	GSM2061043	SINGLE	Vitis vinifera cv Sauvignon Blanc	Berry	Nitrogen Fertilizer	To a better understanding of the impact of vine nitrogen status on volatile thiols from plot to transcriptome level
GWGT01_00654	SRR3167560	SRP070075	SRX1584090	2074	1315	GSM2061044	SINGLE	Vitis vinifera cv Sauvignon Blanc	Berry	Nitrogen Fertilizer	To a better understanding of the impact of vine nitrogen status on volatile thiols from plot to transcriptome level
GWGT01_00655	SRR3167561	SRP070075	SRX1584091	1795	1129	GSM2061045	SINGLE	Vitis vinifera cv Sauvignon Blanc	Berry	Nitrogen Fertilizer	To a better understanding of the impact of vine nitrogen status on volatile thiols from plot to transcriptome level
GWGT01_00656	SRR3167562	SRP070075	SRX1584092	3847	2515	GSM2061046	SINGLE	Vitis vinifera cv Sauvignon Blanc	Berry	Nitrogen Fertilizer	To a better understanding of the impact of vine nitrogen status on volatile thiols from plot to transcriptome level
GWGT01_00657	SRR3167563	SRP070075	SRX1584093	1909	1225	GSM2061047	SINGLE	Vitis vinifera cv Sauvignon Blanc	Berry	Nitrogen Fertilizer	To a better understanding of the impact of vine nitrogen status on volatile thiols from plot to transcriptome level
GWGT01_00658	SRR3167564	SRP070075	SRX1584094	3726	2533	GSM2061048	SINGLE	Vitis vinifera cv Sauvignon Blanc	Berry	Nitrogen Fertilizer	To a better understanding of the impact of vine nitrogen status on volatile thiols from plot to transcriptome level
GWGT01_00659	SRR3167565	SRP070075	SRX1584095	2942	1968	GSM2061049	SINGLE	Vitis vinifera cv Sauvignon Blanc	Berry	Nitrogen Fertilizer	To a better understanding of the impact of vine nitrogen status on volatile thiols from plot to transcriptome level
GWGT01_00660	SRR3167566	SRP070075	SRX1584096	3007	2003	GSM2061050	SINGLE	Vitis vinifera cv Sauvignon Blanc	Berry	Nitrogen Fertilizer	To a better understanding of the impact of vine nitrogen status on volatile thiols from plot to transcriptome level
GWGT01_00661	SRR3167567	SRP070075	SRX1584097	3620	2412	GSM2061051	SINGLE	Vitis vinifera cv Sauvignon Blanc	Berry	Nitrogen Fertilizer	To a better understanding of the impact of vine nitrogen status on volatile thiols from plot to transcriptome level
GWGT01_00662	SRR3167568	SRP070075	SRX1584098	3199	2128	GSM2061052	SINGLE	Vitis vinifera cv Sauvignon Blanc	Berry	Nitrogen Fertilizer	To a better understanding of the impact of vine nitrogen status on volatile thiols from plot to transcriptome level
GWGT01_00663	SRR3167569	SRP070075	SRX1584099	3228	2169	GSM2061053	SINGLE	Vitis vinifera cv Sauvignon Blanc	Berry	Nitrogen Fertilizer	To a better understanding of the impact of vine nitrogen status on volatile thiols from plot to transcriptome level
GWGT01_00664	SRR3167570	SRP070075	SRX1584100	3386	2257	GSM2061054	SINGLE	Vitis vinifera cv Sauvignon Blanc	Berry	Nitrogen Fertilizer	To a better understanding of the impact of vine nitrogen status on volatile thiols from plot to transcriptome level
GWGT01_00665	SRR3167571	SRP070075	SRX1584101	3215	2147	GSM2061055	SINGLE	Vitis vinifera cv Sauvignon Blanc	Berry	Nitrogen Fertilizer	To a better understanding of the impact of vine nitrogen status on volatile thiols from plot to transcriptome level
GWGT01_00666	SRR3167572	SRP070075	SRX1584102	3241	2209	GSM2061056	SINGLE	Vitis vinifera cv Sauvignon Blanc	Berry	Nitrogen Fertilizer	To a better understanding of the impact of vine nitrogen status on volatile thiols from plot to transcriptome level
GWGT01_00667	SRR3167573	SRP070075	SRX1584103	4805	2924	GSM2061057	SINGLE	Vitis vinifera cv Sauvignon Blanc	Berry	Nitrogen Fertilizer	To a better understanding of the impact of vine nitrogen status on volatile thiols from plot to transcriptome level
GWGT01_00668	SRR3167574	SRP070075	SRX1584104	2922	1989	GSM2061058	SINGLE	Vitis vinifera cv Sauvignon Blanc	Berry	Nitrogen Fertilizer	To a better understanding of the impact of vine nitrogen status on volatile thiols from plot to transcriptome level
GWGT01_00669	SRR3167575	SRP070075	SRX1584105	3757	2506	GSM2061059	SINGLE	Vitis vinifera cv Sauvignon Blanc	Berry	Nitrogen Fertilizer	To a better understanding of the impact of vine nitrogen status on volatile thiols from plot to transcriptome level
GWGT01_00670	SRR3167576	SRP070075	SRX1584106	3088	2060	GSM2061060	SINGLE	Vitis vinifera cv Sauvignon Blanc	Berry	Nitrogen Fertilizer	To a better understanding of the impact of vine nitrogen status on volatile thiols from plot to transcriptome level
GWGT01_00671	SRR3167577	SRP070075	SRX1584107	2946	1969	GSM2061061	SINGLE	Vitis vinifera cv Sauvignon Blanc	Berry	Nitrogen Fertilizer	To a better understanding of the impact of vine nitrogen status on volatile thiols from plot to transcriptome level
GWGT01_00672	SRR3190105	SRP070855	SRX1602098	1341	961	NA	SINGLE	Vitis vinifera cv Tocai friulano	Berry	Water Deficit	Vitis vinifera cultivar:Tocai friulano Raw sequence reads
GWGT01_00673	SRR3190106	SRP070855	SRX1602099	1445	1034	NA	SINGLE	Vitis vinifera cv Tocai friulano	Berry	Water Deficit	Vitis vinifera cultivar:Tocai friulano Raw sequence reads
GWGT01_00674	SRR3190526	SRP070855	SRX1602158	1367	980	NA	SINGLE	Vitis vinifera cv Tocai friulano	Berry	Water Deficit	Vitis vinifera cultivar:Tocai friulano Raw sequence reads
GWGT01_00675	SRR3190527	SRP070855	SRX1602160	1342	962	NA	SINGLE	Vitis vinifera cv Tocai friulano	Berry	Water Deficit	Vitis vinifera cultivar:Tocai friulano Raw sequence reads
GWGT01_00676	SRR3190528	SRP070855	SRX1602161	1613	1152	NA	SINGLE	Vitis vinifera cv Tocai friulano	Berry	Water Deficit	Vitis vinifera cultivar:Tocai friulano Raw sequence reads
GWGT01_00677	SRR3190529	SRP070855	SRX1602162	1554	1111	NA	SINGLE	Vitis vinifera cv Tocai friulano	Berry	Water Deficit	Vitis vinifera cultivar:Tocai friulano Raw sequence reads
GWGT01_00678	SRR3190532	SRP070855	SRX1602164	1372	928	NA	SINGLE	Vitis vinifera cv Tocai friulano	Berry	Water Deficit	Vitis vinifera cultivar:Tocai friulano Raw sequence reads
GWGT01_00679	SRR3190539	SRP070855	SRX1602167	1195	810	NA	SINGLE	Vitis vinifera cv Tocai friulano	Berry	Water Deficit	Vitis vinifera cultivar:Tocai friulano Raw sequence reads
GWGT01_00680	SRR3190547	SRP070855	SRX1602173	1341	906	NA	SINGLE	Vitis vinifera cv Tocai friulano	Berry	Water Deficit	Vitis vinifera cultivar:Tocai friulano Raw sequence reads
GWGT01_00681	SRR3190557	SRP070855	SRX1602181	1282	873	NA	SINGLE	Vitis vinifera cv Tocai friulano	Berry	Water Deficit	Vitis vinifera cultivar:Tocai friulano Raw sequence reads
GWGT01_00682	SRR3190680	SRP070855	SRX1602191	1446	975	NA	SINGLE	Vitis vinifera cv Tocai friulano	Berry	Water Deficit	Vitis vinifera cultivar:Tocai friulano Raw sequence reads
GWGT01_00683	SRR3190682	SRP070855	SRX1602215	1341	909	NA	SINGLE	Vitis vinifera cv Tocai friulano	Berry	Water Deficit	Vitis vinifera cultivar:Tocai friulano Raw sequence reads
GWGT01_00684	SRR3190684	SRP070855	SRX1602216	1119	790	NA	SINGLE	Vitis vinifera cv Tocai friulano	Berry	Water Deficit	Vitis vinifera cultivar:Tocai friulano Raw sequence reads
GWGT01_00685	SRR3190686	SRP070855	SRX1602217	1364	958	NA	SINGLE	Vitis vinifera cv Tocai friulano	Berry	Water Deficit	Vitis vinifera cultivar:Tocai friulano Raw sequence reads
GWGT01_00686	SRR3190688	SRP070855	SRX1602218	1291	905	NA	SINGLE	Vitis vinifera cv Tocai friulano	Berry	Water Deficit	Vitis vinifera cultivar:Tocai friulano Raw sequence reads
GWGT01_00687	SRR3190689	SRP070855	SRX1602220	1547	1080	NA	SINGLE	Vitis vinifera cv Tocai friulano	Berry	Water Deficit	Vitis vinifera cultivar:Tocai friulano Raw sequence reads
GWGT01_00688	SRR3190690	SRP070855	SRX1602221	1537	1080	NA	SINGLE	Vitis vinifera cv Tocai friulano	Berry	Water Deficit	Vitis vinifera cultivar:Tocai friulano Raw sequence reads
GWGT01_00689	SRR3190691	SRP070855	SRX1602222	1295	905	NA	SINGLE	Vitis vinifera cv Tocai friulano	Berry	Water Deficit	Vitis vinifera cultivar:Tocai friulano Raw sequence reads
GWGT01_00690	SRR3203916	SRP070475	SRX1590892	6015	4044	NA	PAIRED	Summer Black	Leaf	Water Deficit	Vitis vinifera cultivar:Summer Black Transcriptome or Gene expression
GWGT01_00691	SRR3203917	SRP070475	SRX1590892	4082	2779	NA	PAIRED	Summer Black	Leaf	Water Deficit	Vitis vinifera cultivar:Summer Black Transcriptome or Gene expression
GWGT01_00692	SRR3255926	SRP070860	SRX1646896	6771	3303	NA	PAIRED	Vitis davidii	BerrySkin	Growth Stages	Vitis davidii Transcriptome or Gene expression
GWGT01_00693	SRR3255927	SRP070860	SRX1646898	7208	3546	NA	PAIRED	Vitis davidii	BerrySkin	Growth Stages	Vitis davidii Transcriptome or Gene expression
GWGT01_00694	SRR3255928	SRP070860	SRX1646891	6056	2992	NA	PAIRED	Vitis davidii	BerrySkin	Growth Stages	Vitis davidii Transcriptome or Gene expression
GWGT01_00695	SRR3255929	SRP070860	SRX1646890	6929	3454	NA	PAIRED	Vitis davidii	BerrySkin	Growth Stages	Vitis davidii Transcriptome or Gene expression
GWGT01_00696	SRR3255930	SRP070860	SRX1646892	7243	3537	NA	PAIRED	Vitis davidii	BerrySkin	Growth Stages	Vitis davidii Transcriptome or Gene expression
GWGT01_00697	SRR3255931	SRP070860	SRX1646893	7302	3578	NA	PAIRED	Vitis davidii	BerrySkin	Growth Stages	Vitis davidii Transcriptome or Gene expression
GWGT01_00698	SRR3255932	SRP070860	SRX1646894	7655	3873	NA	PAIRED	Vitis davidii	BerrySkin	Growth Stages	Vitis davidii Transcriptome or Gene expression
GWGT01_00699	SRR3255933	SRP070860	SRX1646895	7660	3851	NA	PAIRED	Vitis davidii	BerrySkin	Growth Stages	Vitis davidii Transcriptome or Gene expression
GWGT01_00700	SRR3255934	SRP070860	SRX1646897	6990	3378	NA	PAIRED	Vitis davidii	BerrySkin	Growth Stages	Vitis davidii Transcriptome or Gene expression
GWGT01_00701	SRR3255935	SRP070860	SRX1646899	6849	3380	NA	PAIRED	Vitis davidii	BerrySkin	Growth Stages	Vitis davidii Transcriptome or Gene expression
GWGT01_00702	SRR3255936	SRP070860	SRX1646900	6682	3319	NA	PAIRED	Vitis davidii	BerrySkin	Growth Stages	Vitis davidii Transcriptome or Gene expression
GWGT01_00703	SRR3255937	SRP070860	SRX1646901	7410	3654	NA	PAIRED	Vitis davidii	BerrySkin	Growth Stages	Vitis davidii Transcriptome or Gene expression
GWGT01_00704	SRR3288820	SRP072255	SRX1658930	5877	3185	NA	PAIRED	Vitis vinifera cv Merlot	BerrySkin	Growth Stages	Vitis vinifera cultivar:Merlot Raw sequence reads
GWGT01_00705	SRR3288821	SRP072255	SRX1658934	3777	1950	NA	PAIRED	Vitis vinifera cv Merlot	BerrySkin	Growth Stages	Vitis vinifera cultivar:Merlot Raw sequence reads
GWGT01_00706	SRR3288822	SRP072255	SRX1658935	3675	1925	NA	PAIRED	Vitis vinifera cv Merlot	BerrySkin	Growth Stages	Vitis vinifera cultivar:Merlot Raw sequence reads
GWGT01_00707	SRR3288824	SRP072255	SRX1658936	3606	1910	NA	PAIRED	Vitis vinifera cv Merlot	BerrySkin	Growth Stages	Vitis vinifera cultivar:Merlot Raw sequence reads
GWGT01_00708	SRR3288825	SRP072255	SRX1658937	5515	3016	NA	PAIRED	Vitis vinifera cv Merlot	BerrySkin	Growth Stages	Vitis vinifera cultivar:Merlot Raw sequence reads
GWGT01_00709	SRR3288828	SRP072255	SRX1658939	5768	3162	NA	PAIRED	Vitis vinifera cv Merlot	BerrySkin	Growth Stages	Vitis vinifera cultivar:Merlot Raw sequence reads
GWGT01_00710	SRR3288830	SRP072255	SRX1658940	5507	3038	NA	PAIRED	Vitis vinifera cv Merlot	BerrySkin	Growth Stages	Vitis vinifera cultivar:Merlot Raw sequence reads
GWGT01_00711	SRR3288832	SRP072255	SRX1658942	5506	2961	NA	PAIRED	Vitis vinifera cv Merlot	BerrySkin	Growth Stages	Vitis vinifera cultivar:Merlot Raw sequence reads
GWGT01_00712	SRR3288833	SRP072255	SRX1658943	5547	3063	NA	PAIRED	Vitis vinifera cv Merlot	BerrySkin	Growth Stages	Vitis vinifera cultivar:Merlot Raw sequence reads
GWGT01_00713	SRR3288834	SRP072255	SRX1658944	5691	3067	NA	PAIRED	Vitis vinifera cv Merlot	BerrySkin	Growth Stages	Vitis vinifera cultivar:Merlot Raw sequence reads
GWGT01_00714	SRR3288835	SRP072255	SRX1658945	5154	2805	NA	PAIRED	Vitis vinifera cv Merlot	BerrySkin	Growth Stages	Vitis vinifera cultivar:Merlot Raw sequence reads
GWGT01_00715	SRR3288836	SRP072255	SRX1658946	5582	3013	NA	PAIRED	Vitis vinifera cv Merlot	BerrySkin	Growth Stages	Vitis vinifera cultivar:Merlot Raw sequence reads
GWGT01_00716	SRR3288837	SRP072255	SRX1658947	4954	2456	NA	PAIRED	Vitis vinifera cv Merlot	BerrySkin	Growth Stages	Vitis vinifera cultivar:Merlot Raw sequence reads
GWGT01_00717	SRR3288864	SRP072255	SRX1658951	5112	2517	NA	PAIRED	Vitis vinifera cv Merlot	BerrySkin	Growth Stages	Vitis vinifera cultivar:Merlot Raw sequence reads
GWGT01_00718	SRR3288865	SRP072255	SRX1658952	4918	2434	NA	PAIRED	Vitis vinifera cv Merlot	BerrySkin	Growth Stages	Vitis vinifera cultivar:Merlot Raw sequence reads
GWGT01_00719	SRR3288866	SRP072255	SRX1658953	5058	2489	NA	PAIRED	Vitis vinifera cv Merlot	BerrySkin	Growth Stages	Vitis vinifera cultivar:Merlot Raw sequence reads
GWGT01_00720	SRR3288867	SRP072255	SRX1658954	4557	2279	NA	PAIRED	Vitis vinifera cv Merlot	BerrySkin	Growth Stages	Vitis vinifera cultivar:Merlot Raw sequence reads
GWGT01_00721	SRR3288878	SRP072255	SRX1658965	5034	2520	NA	PAIRED	Vitis vinifera cv Merlot	BerrySkin	Growth Stages	Vitis vinifera cultivar:Merlot Raw sequence reads
GWGT01_00722	SRR3288880	SRP072255	SRX1658966	16372	8544	NA	PAIRED	Vitis vinifera cv Merlot	BerrySkin	Growth Stages	Vitis vinifera cultivar:Merlot Raw sequence reads
GWGT01_00723	SRR3290035	SRP072255	SRX1659909	3910	2037	NA	PAIRED	Vitis vinifera cv Merlot	BerrySkin	Growth Stages	Vitis vinifera cultivar:Merlot Raw sequence reads
GWGT01_00724	SRR3290040	SRP072255	SRX1659915	4007	2104	NA	PAIRED	Vitis vinifera cv Merlot	BerrySkin	Growth Stages	Vitis vinifera cultivar:Merlot Raw sequence reads
GWGT01_00725	SRR3290051	SRP072255	SRX1659923	3622	1896	NA	PAIRED	Vitis vinifera cv Merlot	BerrySkin	Growth Stages	Vitis vinifera cultivar:Merlot Raw sequence reads
GWGT01_00726	SRR3290052	SRP072255	SRX1659927	3908	2032	NA	PAIRED	Vitis vinifera cv Merlot	BerrySkin	Growth Stages	Vitis vinifera cultivar:Merlot Raw sequence reads
GWGT01_00727	SRR3290056	SRP072255	SRX1659930	3755	1966	NA	PAIRED	Vitis vinifera cv Merlot	BerrySkin	Growth Stages	Vitis vinifera cultivar:Merlot Raw sequence reads
GWGT01_00728	SRR3466603	SRP074162	SRX1736813	4082	2779	NA	PAIRED	Summer Black	Leaf	Drought Stress	Vitis vinifera cultivar:Summer black Raw sequence reads
GWGT01_00729	SRR3466604	SRP074162	SRX1736354	5058	3273	NA	PAIRED	Summer Black	Leaf	Drought Stress	Vitis vinifera cultivar:Summer black Raw sequence reads
GWGT01_00730	SRR3601197	SRP075861	SRX1806001	2785	939	NA	SINGLE	Vitis vinifera cv Cabernet Franc	Leaf	Disease(Asteroid Mosaic Virus)	Virus infected Vitis vinifera, RNA-seq
GWGT01_00731	SRR3601198	SRP075861	SRX1806002	3174	1129	NA	SINGLE	Vitis vinifera cv Cabernet Franc	Leaf	Disease(Asteroid Mosaic Virus)	Virus infected Vitis vinifera, RNA-seq
GWGT01_00732	SRR3601199	SRP075861	SRX1806003	3994	1367	NA	SINGLE	Vitis vinifera cv Cabernet Franc	Leaf	Disease(Asteroid Mosaic Virus)	Virus infected Vitis vinifera, RNA-seq
GWGT01_00733	SRR3601200	SRP075861	SRX1806004	3924	1367	NA	SINGLE	Vitis vinifera cv Cabernet Franc	Leaf	Disease(Asteroid Mosaic Virus)	Virus infected Vitis vinifera, RNA-seq
GWGT01_00734	SRR3650990	SRP076309	SRX1832685	3203	2195	NA	SINGLE	Vitis vinifera	Leaf	Growth Stages	Grapevine grafting: scion transcript profiling and defense-related metabolites induced by different rootstocks.
GWGT01_00735	SRR3650991	SRP076309	SRX1832686	3288	2257	NA	SINGLE	Vitis vinifera	Leaf	Growth Stages	Grapevine grafting: scion transcript profiling and defense-related metabolites induced by different rootstocks.
GWGT01_00736	SRR3650992	SRP076309	SRX1832687	3086	2104	NA	SINGLE	Vitis vinifera	Leaf	Growth Stages	Grapevine grafting: scion transcript profiling and defense-related metabolites induced by different rootstocks.
GWGT01_00737	SRR3650993	SRP076309	SRX1832688	3084	2113	NA	SINGLE	Vitis vinifera	Leaf	Growth Stages	Grapevine grafting: scion transcript profiling and defense-related metabolites induced by different rootstocks.
GWGT01_00738	SRR3650994	SRP076309	SRX1832689	3803	2611	NA	SINGLE	Vitis vinifera	Leaf	Growth Stages	Grapevine grafting: scion transcript profiling and defense-related metabolites induced by different rootstocks.
GWGT01_00739	SRR3650995	SRP076309	SRX1832690	3256	2219	NA	SINGLE	Vitis vinifera	Leaf	Growth Stages	Grapevine grafting: scion transcript profiling and defense-related metabolites induced by different rootstocks.
GWGT01_00740	SRR3650996	SRP076309	SRX1832691	2982	2042	NA	SINGLE	Vitis vinifera	Leaf	Growth Stages	Grapevine grafting: scion transcript profiling and defense-related metabolites induced by different rootstocks.
GWGT01_00741	SRR3650997	SRP076309	SRX1832692	3354	2322	NA	SINGLE	Vitis vinifera	Leaf	Growth Stages	Grapevine grafting: scion transcript profiling and defense-related metabolites induced by different rootstocks.
GWGT01_00742	SRR3650998	SRP076309	SRX1832693	3326	2282	NA	SINGLE	Vitis vinifera	Leaf	Growth Stages	Grapevine grafting: scion transcript profiling and defense-related metabolites induced by different rootstocks.
GWGT01_00743	SRR3650999	SRP076309	SRX1832694	3232	2203	NA	SINGLE	Vitis vinifera	Leaf	Growth Stages	Grapevine grafting: scion transcript profiling and defense-related metabolites induced by different rootstocks.
GWGT01_00744	SRR3651000	SRP076309	SRX1832695	3374	2325	NA	SINGLE	Vitis vinifera	Leaf	Growth Stages	Grapevine grafting: scion transcript profiling and defense-related metabolites induced by different rootstocks.
GWGT01_00745	SRR3651001	SRP076309	SRX1832696	3370	2313	NA	SINGLE	Vitis vinifera	Leaf	Growth Stages	Grapevine grafting: scion transcript profiling and defense-related metabolites induced by different rootstocks.
GWGT01_00746	SRR3651002	SRP076309	SRX1832697	3084	2117	NA	SINGLE	Vitis vinifera	Leaf	Growth Stages	Grapevine grafting: scion transcript profiling and defense-related metabolites induced by different rootstocks.
GWGT01_00747	SRR3651003	SRP076309	SRX1832698	3283	2252	NA	SINGLE	Vitis vinifera	Leaf	Growth Stages	Grapevine grafting: scion transcript profiling and defense-related metabolites induced by different rootstocks.
GWGT01_00748	SRR3651004	SRP076309	SRX1832699	2385	1634	NA	SINGLE	Vitis vinifera	Leaf	Growth Stages	Grapevine grafting: scion transcript profiling and defense-related metabolites induced by different rootstocks.
GWGT01_00749	SRR3880211	SRP078344	SRX1936466	2027	1410	NA	PAIRED	Vitis vinifera cv Thompson Seedless	Berry	Growth Stages	Transcriptome analysis of table grape berry cv. Thompson Seedless
GWGT01_00750	SRR3880212	SRP078344	SRX1936467	1807	1243	NA	PAIRED	Vitis vinifera cv Thompson Seedless	Berry	Growth Stages	Transcriptome analysis of table grape berry cv. Thompson Seedless
GWGT01_00751	SRR3880213	SRP078344	SRX1936468	2081	1448	NA	PAIRED	Vitis vinifera cv Thompson Seedless	Berry	Growth Stages	Transcriptome analysis of table grape berry cv. Thompson Seedless
GWGT01_00752	SRR3880214	SRP078344	SRX1936469	1863	1292	NA	PAIRED	Vitis vinifera cv Thompson Seedless	Berry	Growth Stages	Transcriptome analysis of table grape berry cv. Thompson Seedless
GWGT01_00753	SRR3880215	SRP078344	SRX1936470	2045	1417	NA	PAIRED	Vitis vinifera cv Thompson Seedless	Berry	Growth Stages	Transcriptome analysis of table grape berry cv. Thompson Seedless
GWGT01_00754	SRR3880216	SRP078344	SRX1936471	2214	1527	NA	PAIRED	Vitis vinifera cv Thompson Seedless	Berry	Growth Stages	Transcriptome analysis of table grape berry cv. Thompson Seedless
GWGT01_00755	SRR3880217	SRP078344	SRX1936472	2031	1404	NA	PAIRED	Vitis vinifera cv Thompson Seedless	Berry	Growth Stages	Transcriptome analysis of table grape berry cv. Thompson Seedless
GWGT01_00756	SRR3880218	SRP078344	SRX1936473	1999	1389	NA	PAIRED	Vitis vinifera cv Thompson Seedless	Berry	Growth Stages	Transcriptome analysis of table grape berry cv. Thompson Seedless
GWGT01_00757	SRR3880219	SRP078344	SRX1936474	2170	1510	NA	PAIRED	Vitis vinifera cv Thompson Seedless	Berry	Growth Stages	Transcriptome analysis of table grape berry cv. Thompson Seedless
GWGT01_00758	SRR3880220	SRP078344	SRX1936475	2069	1435	NA	PAIRED	Vitis vinifera cv Thompson Seedless	Berry	Growth Stages	Transcriptome analysis of table grape berry cv. Thompson Seedless
GWGT01_00759	SRR3880221	SRP078344	SRX1936476	2194	1528	NA	PAIRED	Vitis vinifera cv Thompson Seedless	Berry	Growth Stages	Transcriptome analysis of table grape berry cv. Thompson Seedless
GWGT01_00760	SRR3880222	SRP078344	SRX1936477	2204	1526	NA	PAIRED	Vitis vinifera cv Thompson Seedless	Berry	Growth Stages	Transcriptome analysis of table grape berry cv. Thompson Seedless
GWGT01_00761	SRR3880223	SRP078344	SRX1936478	2017	1417	NA	PAIRED	Vitis vinifera cv Thompson Seedless	Berry	Growth Stages	Transcriptome analysis of table grape berry cv. Thompson Seedless
GWGT01_00762	SRR3880224	SRP078344	SRX1936479	1945	1347	NA	PAIRED	Vitis vinifera cv Thompson Seedless	Berry	Growth Stages	Transcriptome analysis of table grape berry cv. Thompson Seedless
GWGT01_00763	SRR3880225	SRP078344	SRX1936480	2005	1386	NA	PAIRED	Vitis vinifera cv Thompson Seedless	Berry	Growth Stages	Transcriptome analysis of table grape berry cv. Thompson Seedless
GWGT01_00764	SRR3880226	SRP078344	SRX1936481	2059	1430	NA	PAIRED	Vitis vinifera cv Thompson Seedless	Berry	Growth Stages	Transcriptome analysis of table grape berry cv. Thompson Seedless
GWGT01_00765	SRR3880227	SRP078344	SRX1936482	1770	1230	NA	PAIRED	Vitis vinifera cv Thompson Seedless	Berry	Growth Stages	Transcriptome analysis of table grape berry cv. Thompson Seedless
GWGT01_00766	SRR3880228	SRP078344	SRX1936483	2190	1526	NA	PAIRED	Vitis vinifera cv Thompson Seedless	Berry	Growth Stages	Transcriptome analysis of table grape berry cv. Thompson Seedless
GWGT01_00767	SRR3880229	SRP078344	SRX1936484	1901	1319	NA	PAIRED	Vitis vinifera cv Thompson Seedless	Berry	Growth Stages	Transcriptome analysis of table grape berry cv. Thompson Seedless
GWGT01_00768	SRR3880230	SRP078344	SRX1936485	1874	1309	NA	PAIRED	Vitis vinifera cv Thompson Seedless	Berry	Growth Stages	Transcriptome analysis of table grape berry cv. Thompson Seedless
GWGT01_00769	SRR3938616	SRP079155	SRX1967868	5912	4035	NA	PAIRED	8065Mtp2	Inflorescence,Leaf	Different Cultivars	ARCAD-Comparative population genomics
GWGT01_00770	SRR3938617	SRP079155	SRX1967869	5845	3991	NA	PAIRED	9006Mtp1	Inflorescence,Leaf	Different Cultivars	ARCAD-Comparative population genomics
GWGT01_00771	SRR3938618	SRP079155	SRX1967870	3460	2405	NA	PAIRED	Vitis vinifera cv Lameiro (0Mtp636)	Inflorescence,Leaf	Different Cultivars	ARCAD-Comparative population genomics
GWGT01_00772	SRR3938619	SRP079155	SRX1967871	3810	2646	NA	PAIRED	Vitis vinifera cv Morenoa (0Mtp739)	Inflorescence,Leaf	Different Cultivars	ARCAD-Comparative population genomics
GWGT01_00773	SRR3938621	SRP079155	SRX1967872	2809	1957	NA	PAIRED	Verdelho tinto (0Mtp1176)	Inflorescence,Leaf	Different Cultivars	ARCAD-Comparative population genomics
GWGT01_00774	SRR3938622	SRP079155	SRX1967873	2856	1983	NA	PAIRED	Vitis vinifera cv Clairette blanche (26Mtp2)	Inflorescence,Leaf	Different Cultivars	ARCAD-Comparative population genomics
GWGT01_00775	SRR3938624	SRP079155	SRX1967875	2669	1852	NA	PAIRED	Vitis vinifera cv Mondeuse blanche (176Mtp1)	Inflorescence,Leaf	Different Cultivars	ARCAD-Comparative population genomics
GWGT01_00776	SRR3938625	SRP079155	SRX1967876	2927	2035	NA	PAIRED	Vitis vinifera cv Savagnin 77 (257Mtp16)	Inflorescence,Leaf	Different Cultivars	ARCAD-Comparative population genomics
GWGT01_00777	SRR3938626	SRP079155	SRX1967877	3219	2236	NA	PAIRED	Vitis vinifera cv Katta kourgan (556Mtp2)	Inflorescence,Leaf	Different Cultivars	ARCAD-Comparative population genomics
GWGT01_00778	SRR3938627	SRP079155	SRX1967878	2620	1818	NA	PAIRED	Vitis vinifera cv Chasselas 3 (585Mtp62)	Inflorescence,Leaf	Different Cultivars	ARCAD-Comparative population genomics
GWGT01_00779	SRR3938628	SRP079155	SRX1967879	3165	2199	NA	PAIRED	Vitis vinifera cv Zinfandel (1277Mtp6)	Inflorescence,Leaf	Different Cultivars	ARCAD-Comparative population genomics
GWGT01_00780	SRR3938629	SRP079155	SRX1967880	3473	2409	NA	PAIRED	Vitis vinifera cv Araklinos (1805Mtp1)	Inflorescence,Leaf	Different Cultivars	ARCAD-Comparative population genomics
GWGT01_00781	SRR3938630	SRP079155	SRX1967881	2752	1915	NA	PAIRED	Vitis vinifera cv Tita caprei (2471Mtp1)	Inflorescence,Leaf	Different Cultivars	?ARCAD-Comparative population genomics
GWGT01_00782	SRR3938631	SRP079155	SRX1967882	3523	2445	NA	PAIRED	Vitis vinifera cv Labrusco noir (2953Mtp1)	Inflorescence,Leaf	Different Cultivars	?ARCAD-Comparative population genomics
GWGT01_00783	SRR3992652	SRP080779	SRX1993868	814	309	GSM2257401	SINGLE	Vitis vinifera cv Cabernet Sauvignon clone FPS 19	Stem	Growth Stages	Genome-wide expression profiling of Neofusicoccum parvum virulence factors in response to different growth substrates in vitro and during an interaction time course with grapevine stems
GWGT01_00784	SRR3992653	SRP080779	SRX1993869	773	288	GSM2257402	SINGLE	Vitis vinifera cv Cabernet Sauvignon clone FPS 19	Stem	Growth Stages	Genome-wide expression profiling of Neofusicoccum parvum virulence factors in response to different growth substrates in vitro and during an interaction time course with grapevine stems
GWGT01_00785	SRR3992654	SRP080779	SRX1993870	654	247	GSM2257403	SINGLE	Vitis vinifera cv Cabernet Sauvignon clone FPS 19	Stem	Growth Stages	Genome-wide expression profiling of Neofusicoccum parvum virulence factors in response to different growth substrates in vitro and during an interaction time course with grapevine stems
GWGT01_00786	SRR3992655	SRP080779	SRX1993871	814	312	GSM2257404	SINGLE	Vitis vinifera cv Cabernet Sauvignon clone FPS 19	Stem	Growth Stages	Genome-wide expression profiling of Neofusicoccum parvum virulence factors in response to different growth substrates in vitro and during an interaction time course with grapevine stems
GWGT01_00787	SRR3992656	SRP080779	SRX1993872	502	192	GSM2257405	SINGLE	Vitis vinifera cv Cabernet Sauvignon clone FPS 19	Stem	Growth Stages	Genome-wide expression profiling of Neofusicoccum parvum virulence factors in response to different growth substrates in vitro and during an interaction time course with grapevine stems
GWGT01_00788	SRR3992657	SRP080779	SRX1993873	893	331	GSM2257406	SINGLE	Vitis vinifera cv Cabernet Sauvignon clone FPS 19	Stem	Growth Stages	Genome-wide expression profiling of Neofusicoccum parvum virulence factors in response to different growth substrates in vitro and during an interaction time course with grapevine stems
GWGT01_00789	SRR3992658	SRP080779	SRX1993874	891	337	GSM2257407	SINGLE	Vitis vinifera cv Cabernet Sauvignon clone FPS 19	Stem	Growth Stages	Genome-wide expression profiling of Neofusicoccum parvum virulence factors in response to different growth substrates in vitro and during an interaction time course with grapevine stems
GWGT01_00790	SRR3992659	SRP080779	SRX1993875	557	212	GSM2257408	SINGLE	Vitis vinifera cv Cabernet Sauvignon clone FPS 19	Stem	Growth Stages	Genome-wide expression profiling of Neofusicoccum parvum virulence factors in response to different growth substrates in vitro and during an interaction time course with grapevine stems
GWGT01_00791	SRR3992660	SRP080779	SRX1993876	916	347	GSM2257409	SINGLE	Vitis vinifera cv Cabernet Sauvignon clone FPS 19	Stem	Growth Stages	Genome-wide expression profiling of Neofusicoccum parvum virulence factors in response to different growth substrates in vitro and during an interaction time course with grapevine stems
GWGT01_00792	SRR3992662	SRP080779	SRX1993878	506	196	GSM2257411	SINGLE	Vitis vinifera cv Cabernet Sauvignon clone FPS 19	Stem	Growth Stages	Genome-wide expression profiling of Neofusicoccum parvum virulence factors in response to different growth substrates in vitro and during an interaction time course with grapevine stems
GWGT01_00793	SRR3992663	SRP080779	SRX1993879	702	266	GSM2257412	SINGLE	Vitis vinifera cv Cabernet Sauvignon clone FPS 19	Stem	Growth Stages	Genome-wide expression profiling of Neofusicoccum parvum virulence factors in response to different growth substrates in vitro and during an interaction time course with grapevine stems
GWGT01_00794	SRR3992664	SRP080779	SRX1993880	806	307	GSM2257413	SINGLE	Vitis vinifera cv Cabernet Sauvignon clone FPS 19	Stem	Growth Stages	Genome-wide expression profiling of Neofusicoccum parvum virulence factors in response to different growth substrates in vitro and during an interaction time course with grapevine stems
GWGT01_00795	SRR3992665	SRP080779	SRX1993881	806	309	GSM2257414	SINGLE	Vitis vinifera cv Cabernet Sauvignon clone FPS 19	Stem	Growth Stages	Genome-wide expression profiling of Neofusicoccum parvum virulence factors in response to different growth substrates in vitro and during an interaction time course with grapevine stems
GWGT01_00796	SRR3992667	SRP080779	SRX1993883	720	272	GSM2257416	SINGLE	Vitis vinifera cv Cabernet Sauvignon clone FPS 19	Stem	Growth Stages	Genome-wide expression profiling of Neofusicoccum parvum virulence factors in response to different growth substrates in vitro and during an interaction time course with grapevine stems
GWGT01_00797	SRR3992668	SRP080779	SRX1993884	530	205	GSM2257417	SINGLE	Vitis vinifera cv Cabernet Sauvignon clone FPS 19	Stem	Growth Stages	Genome-wide expression profiling of Neofusicoccum parvum virulence factors in response to different growth substrates in vitro and during an interaction time course with grapevine stems
GWGT01_00798	SRR3992669	SRP080779	SRX1993885	723	274	GSM2257418	SINGLE	Vitis vinifera cv Cabernet Sauvignon clone FPS 19	Stem	Growth Stages	Genome-wide expression profiling of Neofusicoccum parvum virulence factors in response to different growth substrates in vitro and during an interaction time course with grapevine stems
GWGT01_00799	SRR3992670	SRP080779	SRX1993886	534	203	GSM2257419	SINGLE	Vitis vinifera cv Cabernet Sauvignon clone FPS 19	Stem	Growth Stages	Genome-wide expression profiling of Neofusicoccum parvum virulence factors in response to different growth substrates in vitro and during an interaction time course with grapevine stems
GWGT01_00800	SRR3992671	SRP080779	SRX1993887	701	268	GSM2257420	SINGLE	Vitis vinifera cv Cabernet Sauvignon clone FPS 19	Stem	Growth Stages	Genome-wide expression profiling of Neofusicoccum parvum virulence factors in response to different growth substrates in vitro and during an interaction time course with grapevine stems
GWGT01_00801	SRR3992672	SRP080779	SRX1993888	686	260	GSM2257421	SINGLE	Vitis vinifera cv Cabernet Sauvignon clone FPS 19	Stem	Growth Stages	Genome-wide expression profiling of Neofusicoccum parvum virulence factors in response to different growth substrates in vitro and during an interaction time course with grapevine stems
GWGT01_00802	SRR4014715	SRP081137	SRX2009406	1958	671	NA	SINGLE	Vitis vinifera	Seed	Growth Stages	Vitis vinifera Transcriptome or Gene expression
GWGT01_00803	SRR4014716	SRP081137	SRX2009407	2191	750	NA	SINGLE	Vitis vinifera	Seed	Growth Stages	Vitis vinifera Transcriptome or Gene expression
GWGT01_00804	SRR4014717	SRP081137	SRX2009408	2201	752	NA	SINGLE	Vitis vinifera	Seed	Growth Stages	Vitis vinifera Transcriptome or Gene expression
GWGT01_00805	SRR4014718	SRP081137	SRX2009409	1962	671	NA	SINGLE	Vitis vinifera	Seed	Growth Stages	Vitis vinifera Transcriptome or Gene expression
GWGT01_00806	SRR4014793	SRP081137	SRX2009419	1995	682	NA	SINGLE	Vitis vinifera	Seed	Growth Stages	Vitis vinifera Transcriptome or Gene expression
GWGT01_00807	SRR4014795	SRP081137	SRX2009420	1804	618	NA	SINGLE	Vitis vinifera	Seed	Growth Stages	Vitis vinifera Transcriptome or Gene expression
GWGT01_00808	SRR4043686	SRP082383	SRX2034591	769	259	GSM2284774	SINGLE	Vitis vinifera	Berry	Disease(Red Blotch)	Field systems biology of grapevine red blotch reveals the impact of viral infections on the transcriptional and hormonal regulation of berry ripening
GWGT01_00809	SRR4043687	SRP082383	SRX2034592	639	216	GSM2284775	SINGLE	Vitis vinifera	Berry	Disease(Red Blotch)	Field systems biology of grapevine red blotch reveals the impact of viral infections on the transcriptional and hormonal regulation of berry ripening
GWGT01_00810	SRR4043688	SRP082383	SRX2034593	681	230	GSM2284776	SINGLE	Vitis vinifera	Berry	Disease(Red Blotch)	Field systems biology of grapevine red blotch reveals the impact of viral infections on the transcriptional and hormonal regulation of berry ripening
GWGT01_00811	SRR4043689	SRP082383	SRX2034594	804	272	GSM2284777	SINGLE	Vitis vinifera	Berry	Disease(Red Blotch)	Field systems biology of grapevine red blotch reveals the impact of viral infections on the transcriptional and hormonal regulation of berry ripening
GWGT01_00812	SRR4043690	SRP082383	SRX2034595	677	230	GSM2284778	SINGLE	Vitis vinifera	Berry	Disease(Red Blotch)	Field systems biology of grapevine red blotch reveals the impact of viral infections on the transcriptional and hormonal regulation of berry ripening
GWGT01_00813	SRR4043691	SRP082383	SRX2034596	577	196	GSM2284779	SINGLE	Vitis vinifera	Berry	Disease(Red Blotch)	Field systems biology of grapevine red blotch reveals the impact of viral infections on the transcriptional and hormonal regulation of berry ripening
GWGT01_00814	SRR4043692	SRP082383	SRX2034597	678	229	GSM2284780	SINGLE	Vitis vinifera	Berry	Disease(Red Blotch)	Field systems biology of grapevine red blotch reveals the impact of viral infections on the transcriptional and hormonal regulation of berry ripening
GWGT01_00815	SRR4043693	SRP082383	SRX2034598	655	222	GSM2284781	SINGLE	Vitis vinifera	Berry	Disease(Red Blotch)	Field systems biology of grapevine red blotch reveals the impact of viral infections on the transcriptional and hormonal regulation of berry ripening
GWGT01_00816	SRR4043694	SRP082383	SRX2034599	571	195	GSM2284782	SINGLE	Vitis vinifera	Berry	Disease(Red Blotch)	Field systems biology of grapevine red blotch reveals the impact of viral infections on the transcriptional and hormonal regulation of berry ripening
GWGT01_00817	SRR4043695	SRP082383	SRX2034600	871	295	GSM2284783	SINGLE	Vitis vinifera	Berry	Disease(Red Blotch)	Field systems biology of grapevine red blotch reveals the impact of viral infections on the transcriptional and hormonal regulation of berry ripening
GWGT01_00818	SRR4043696	SRP082383	SRX2034601	626	212	GSM2284784	SINGLE	Vitis vinifera	Berry	Disease(Red Blotch)	Field systems biology of grapevine red blotch reveals the impact of viral infections on the transcriptional and hormonal regulation of berry ripening
GWGT01_00819	SRR4043697	SRP082383	SRX2034602	761	255	GSM2284785	SINGLE	Vitis vinifera	Berry	Disease(Red Blotch)	Field systems biology of grapevine red blotch reveals the impact of viral infections on the transcriptional and hormonal regulation of berry ripening
GWGT01_00820	SRR4043698	SRP082383	SRX2034603	659	224	GSM2284786	SINGLE	Vitis vinifera	Berry	Disease(Red Blotch)	Field systems biology of grapevine red blotch reveals the impact of viral infections on the transcriptional and hormonal regulation of berry ripening
GWGT01_00821	SRR4043699	SRP082383	SRX2034604	695	237	GSM2284787	SINGLE	Vitis vinifera	Berry	Disease(Red Blotch)	Field systems biology of grapevine red blotch reveals the impact of viral infections on the transcriptional and hormonal regulation of berry ripening
GWGT01_00822	SRR4043700	SRP082383	SRX2034605	699	239	GSM2284788	SINGLE	Vitis vinifera	Berry	Disease(Red Blotch)	Field systems biology of grapevine red blotch reveals the impact of viral infections on the transcriptional and hormonal regulation of berry ripening
GWGT01_00823	SRR4043701	SRP082383	SRX2034606	631	216	GSM2284789	SINGLE	Vitis vinifera	Berry	Disease(Red Blotch)	Field systems biology of grapevine red blotch reveals the impact of viral infections on the transcriptional and hormonal regulation of berry ripening
GWGT01_00824	SRR4043702	SRP082383	SRX2034607	675	231	GSM2284790	SINGLE	Vitis vinifera	Berry	Disease(Red Blotch)	Field systems biology of grapevine red blotch reveals the impact of viral infections on the transcriptional and hormonal regulation of berry ripening
GWGT01_00825	SRR4043703	SRP082383	SRX2034608	645	220	GSM2284791	SINGLE	Vitis vinifera	Berry	Disease(Red Blotch)	Field systems biology of grapevine red blotch reveals the impact of viral infections on the transcriptional and hormonal regulation of berry ripening
GWGT01_00826	SRR4043704	SRP082383	SRX2034609	611	208	GSM2284792	SINGLE	Vitis vinifera	Berry	Disease(Red Blotch)	Field systems biology of grapevine red blotch reveals the impact of viral infections on the transcriptional and hormonal regulation of berry ripening
GWGT01_00827	SRR4043705	SRP082383	SRX2034610	522	177	GSM2284793	SINGLE	Vitis vinifera	Berry	Disease(Red Blotch)	Field systems biology of grapevine red blotch reveals the impact of viral infections on the transcriptional and hormonal regulation of berry ripening
GWGT01_00828	SRR4043706	SRP082383	SRX2034611	713	242	GSM2284794	SINGLE	Vitis vinifera	Berry	Disease(Red Blotch)	Field systems biology of grapevine red blotch reveals the impact of viral infections on the transcriptional and hormonal regulation of berry ripening
GWGT01_00829	SRR4043707	SRP082383	SRX2034612	652	221	GSM2284795	SINGLE	Vitis vinifera	Berry	Disease(Red Blotch)	Field systems biology of grapevine red blotch reveals the impact of viral infections on the transcriptional and hormonal regulation of berry ripening
GWGT01_00830	SRR4043708	SRP082383	SRX2034613	634	216	GSM2284796	SINGLE	Vitis vinifera	Berry	Disease(Red Blotch)	Field systems biology of grapevine red blotch reveals the impact of viral infections on the transcriptional and hormonal regulation of berry ripening
GWGT01_00831	SRR4043709	SRP082383	SRX2034614	676	228	GSM2284797	SINGLE	Vitis vinifera	Berry	Disease(Red Blotch)	Field systems biology of grapevine red blotch reveals the impact of viral infections on the transcriptional and hormonal regulation of berry ripening
GWGT01_00832	SRR4043710	SRP082383	SRX2034615	651	221	GSM2284798	SINGLE	Vitis vinifera	Berry	Disease(Red Blotch)	Field systems biology of grapevine red blotch reveals the impact of viral infections on the transcriptional and hormonal regulation of berry ripening
GWGT01_00833	SRR4043711	SRP082383	SRX2034616	656	222	GSM2284799	SINGLE	Vitis vinifera	Berry	Disease(Red Blotch)	Field systems biology of grapevine red blotch reveals the impact of viral infections on the transcriptional and hormonal regulation of berry ripening
GWGT01_00834	SRR4043712	SRP082383	SRX2034617	584	203	GSM2284800	SINGLE	Vitis vinifera	Berry	Disease(Red Blotch)	Field systems biology of grapevine red blotch reveals the impact of viral infections on the transcriptional and hormonal regulation of berry ripening
GWGT01_00835	SRR4043713	SRP082383	SRX2034618	496	173	GSM2284801	SINGLE	Vitis vinifera	Berry	Disease(Red Blotch)	Field systems biology of grapevine red blotch reveals the impact of viral infections on the transcriptional and hormonal regulation of berry ripening
GWGT01_00836	SRR4043714	SRP082383	SRX2034619	484	166	GSM2284802	SINGLE	Vitis vinifera	Berry	Disease(Red Blotch)	Field systems biology of grapevine red blotch reveals the impact of viral infections on the transcriptional and hormonal regulation of berry ripening
GWGT01_00837	SRR4043715	SRP082383	SRX2034620	553	193	GSM2284803	SINGLE	Vitis vinifera	Berry	Disease(Red Blotch)	Field systems biology of grapevine red blotch reveals the impact of viral infections on the transcriptional and hormonal regulation of berry ripening
GWGT01_00838	SRR4043716	SRP082383	SRX2034621	446	154	GSM2284804	SINGLE	Vitis vinifera	Berry	Disease(Red Blotch)	Field systems biology of grapevine red blotch reveals the impact of viral infections on the transcriptional and hormonal regulation of berry ripening
GWGT01_00839	SRR4043717	SRP082383	SRX2034622	552	192	GSM2284805	SINGLE	Vitis vinifera	Berry	Disease(Red Blotch)	Field systems biology of grapevine red blotch reveals the impact of viral infections on the transcriptional and hormonal regulation of berry ripening
GWGT01_00840	SRR4043718	SRP082383	SRX2034623	579	197	GSM2284806	SINGLE	Vitis vinifera	Berry	Disease(Red Blotch)	Field systems biology of grapevine red blotch reveals the impact of viral infections on the transcriptional and hormonal regulation of berry ripening
GWGT01_00841	SRR4043719	SRP082383	SRX2034624	524	176	GSM2284807	SINGLE	Vitis vinifera	Berry	Disease(Red Blotch)	Field systems biology of grapevine red blotch reveals the impact of viral infections on the transcriptional and hormonal regulation of berry ripening
GWGT01_00842	SRR4043720	SRP082383	SRX2034625	474	168	GSM2284808	SINGLE	Vitis vinifera	Berry	Disease(Red Blotch)	Field systems biology of grapevine red blotch reveals the impact of viral infections on the transcriptional and hormonal regulation of berry ripening
GWGT01_00843	SRR4043721	SRP082383	SRX2034626	665	234	GSM2284809	SINGLE	Vitis vinifera	Berry	Disease(Red Blotch)	Field systems biology of grapevine red blotch reveals the impact of viral infections on the transcriptional and hormonal regulation of berry ripening
GWGT01_00844	SRR4043722	SRP082383	SRX2034627	772	265	GSM2284810	SINGLE	Vitis vinifera	Berry	Disease(Red Blotch)	Field systems biology of grapevine red blotch reveals the impact of viral infections on the transcriptional and hormonal regulation of berry ripening
GWGT01_00845	SRR4043723	SRP082383	SRX2034628	852	295	GSM2284811	SINGLE	Vitis vinifera	Berry	Disease(Red Blotch)	Field systems biology of grapevine red blotch reveals the impact of viral infections on the transcriptional and hormonal regulation of berry ripening
GWGT01_00846	SRR4043724	SRP082383	SRX2034629	865	295	GSM2284812	SINGLE	Vitis vinifera	Berry	Disease(Red Blotch)	Field systems biology of grapevine red blotch reveals the impact of viral infections on the transcriptional and hormonal regulation of berry ripening
GWGT01_00847	SRR4043725	SRP082383	SRX2034630	909	315	GSM2284813	SINGLE	Vitis vinifera	Berry	Disease(Red Blotch)	Field systems biology of grapevine red blotch reveals the impact of viral infections on the transcriptional and hormonal regulation of berry ripening
GWGT01_00848	SRR4043726	SRP082383	SRX2034631	669	227	GSM2284814	SINGLE	Vitis vinifera	Berry	Disease(Red Blotch)	Field systems biology of grapevine red blotch reveals the impact of viral infections on the transcriptional and hormonal regulation of berry ripening
GWGT01_00849	SRR4043727	SRP082383	SRX2034632	684	233	GSM2284815	SINGLE	Vitis vinifera	Berry	Disease(Red Blotch)	Field systems biology of grapevine red blotch reveals the impact of viral infections on the transcriptional and hormonal regulation of berry ripening
GWGT01_00850	SRR4043728	SRP082383	SRX2034633	1074	372	GSM2284816	SINGLE	Vitis vinifera	Berry	Disease(Red Blotch)	Field systems biology of grapevine red blotch reveals the impact of viral infections on the transcriptional and hormonal regulation of berry ripening
GWGT01_00851	SRR4043729	SRP082383	SRX2034634	627	215	GSM2284817	SINGLE	Vitis vinifera	Berry	Disease(Red Blotch)	Field systems biology of grapevine red blotch reveals the impact of viral infections on the transcriptional and hormonal regulation of berry ripening
GWGT01_00852	SRR4043730	SRP082383	SRX2034635	701	240	GSM2284818	SINGLE	Vitis vinifera	Berry	Disease(Red Blotch)	Field systems biology of grapevine red blotch reveals the impact of viral infections on the transcriptional and hormonal regulation of berry ripening
GWGT01_00853	SRR4043731	SRP082383	SRX2034636	532	183	GSM2284819	SINGLE	Vitis vinifera	Berry	Disease(Red Blotch)	Field systems biology of grapevine red blotch reveals the impact of viral infections on the transcriptional and hormonal regulation of berry ripening
GWGT01_00854	SRR4043732	SRP082383	SRX2034637	964	333	GSM2284820	SINGLE	Vitis vinifera	Berry	Disease(Red Blotch)	Field systems biology of grapevine red blotch reveals the impact of viral infections on the transcriptional and hormonal regulation of berry ripening
GWGT01_00855	SRR4043733	SRP082383	SRX2034638	543	186	GSM2284821	SINGLE	Vitis vinifera	Berry	Disease(Red Blotch)	Field systems biology of grapevine red blotch reveals the impact of viral infections on the transcriptional and hormonal regulation of berry ripening
GWGT01_00856	SRR4043734	SRP082383	SRX2034639	679	240	GSM2284822	SINGLE	Vitis vinifera	Berry	Disease(Red Blotch)	Field systems biology of grapevine red blotch reveals the impact of viral infections on the transcriptional and hormonal regulation of berry ripening
GWGT01_00857	SRR4043735	SRP082383	SRX2034640	822	288	GSM2284823	SINGLE	Vitis vinifera	Berry	Disease(Red Blotch)	Field systems biology of grapevine red blotch reveals the impact of viral infections on the transcriptional and hormonal regulation of berry ripening
GWGT01_00858	SRR4043736	SRP082383	SRX2034641	760	268	GSM2284824	SINGLE	Vitis vinifera	Berry	Disease(Red Blotch)	Field systems biology of grapevine red blotch reveals the impact of viral infections on the transcriptional and hormonal regulation of berry ripening
GWGT01_00859	SRR4043737	SRP082383	SRX2034642	1076	367	GSM2284825	SINGLE	Vitis vinifera	Berry	Disease(Red Blotch)	Field systems biology of grapevine red blotch reveals the impact of viral infections on the transcriptional and hormonal regulation of berry ripening
GWGT01_00860	SRR4212887	SRP087710	SRX2153198	2099	1317	NA	SINGLE	V.Berlandieri×V.Rupetris 1103 Paulsen	RootTips	Growth Stages	Transcriptome profiling provides insights into N responses of grapevine grafted plants depending on rootstock genotype
GWGT01_00861	SRR4212888	SRP087710	SRX2153199	1819	1024	NA	SINGLE	V.Berlandieri×V.Rupetris 1103 Paulsen	RootTips	Growth Stages	Transcriptome profiling provides insights into N responses of grapevine grafted plants depending on rootstock genotype
GWGT01_00862	SRR4212889	SRP087710	SRX2153200	1924	1203	NA	SINGLE	V.Berlandieri×V.Rupetris 1103 Paulsen	RootTips	Growth Stages	Transcriptome profiling provides insights into N responses of grapevine grafted plants depending on rootstock genotype
GWGT01_00863	SRR4212890	SRP087710	SRX2153201	1895	1208	NA	SINGLE	V.Berlandieri×V.Rupetris 1103 Paulsen	RootTips	Growth Stages	Transcriptome profiling provides insights into N responses of grapevine grafted plants depending on rootstock genotype
GWGT01_00864	SRR4212891	SRP087710	SRX2153202	1950	1222	NA	SINGLE	V.Berlandieri×V.Rupetris 1103 Paulsen	RootTips	Growth Stages	Transcriptome profiling provides insights into N responses of grapevine grafted plants depending on rootstock genotype
GWGT01_00865	SRR4212892	SRP087710	SRX2153203	2009	1273	NA	SINGLE	V.Berlandieri×V.Rupetris 1103 Paulsen	RootTips	Growth Stages	Transcriptome profiling provides insights into N responses of grapevine grafted plants depending on rootstock genotype
GWGT01_00866	SRR4212893	SRP087710	SRX2153204	1767	1093	NA	SINGLE	V.Berlandieri×V.Rupetris 1103 Paulsen	RootTips	Growth Stages	Transcriptome profiling provides insights into N responses of grapevine grafted plants depending on rootstock genotype
GWGT01_00867	SRR4212894	SRP087710	SRX2153205	1732	1081	NA	SINGLE	Vitis riparia cv. Riparia Gloire de Montpellier	RootTips	Growth Stages	Transcriptome profiling provides insights into N responses of grapevine grafted plants depending on rootstock genotype
GWGT01_00868	SRR4212895	SRP087710	SRX2153206	2253	1414	NA	SINGLE	Vitis riparia cv. Riparia Gloire de Montpellier	RootTips	Growth Stages	Transcriptome profiling provides insights into N responses of grapevine grafted plants depending on rootstock genotype
GWGT01_00869	SRR4212896	SRP087710	SRX2153207	2108	1318	NA	SINGLE	Vitis riparia cv. Riparia Gloire de Montpellier	RootTips	Growth Stages	Transcriptome profiling provides insights into N responses of grapevine grafted plants depending on rootstock genotype
GWGT01_00870	SRR4212897	SRP087710	SRX2153208	1711	1061	NA	SINGLE	Vitis riparia cv. Riparia Gloire de Montpellier	RootTips	Growth Stages	Transcriptome profiling provides insights into N responses of grapevine grafted plants depending on rootstock genotype
GWGT01_00871	SRR4212898	SRP087710	SRX2153209	1344	826	NA	SINGLE	Vitis riparia cv. Riparia Gloire de Montpellier	RootTips	Growth Stages	Transcriptome profiling provides insights into N responses of grapevine grafted plants depending on rootstock genotype
GWGT01_00872	SRR4212899	SRP087710	SRX2153210	1607	901	NA	SINGLE	V.Berlandieri×V.Rupetris 1103 Paulsen	RootTips	Growth Stages	Transcriptome profiling provides insights into N responses of grapevine grafted plants depending on rootstock genotype
GWGT01_00873	SRR4212900	SRP087710	SRX2153211	1985	1229	NA	SINGLE	Vitis riparia cv. Riparia Gloire de Montpellier	RootTips	Growth Stages	Transcriptome profiling provides insights into N responses of grapevine grafted plants depending on rootstock genotype
GWGT01_00874	SRR4212901	SRP087710	SRX2153212	2127	1305	NA	SINGLE	Vitis riparia cv. Riparia Gloire de Montpellier	RootTips	Growth Stages	Transcriptome profiling provides insights into N responses of grapevine grafted plants depending on rootstock genotype
GWGT01_00875	SRR4212902	SRP087710	SRX2153213	1845	1148	NA	SINGLE	Vitis riparia cv. Riparia Gloire de Montpellier	RootTips	Growth Stages	Transcriptome profiling provides insights into N responses of grapevine grafted plants depending on rootstock genotype
GWGT01_00876	SRR4212903	SRP087710	SRX2153214	1962	1218	NA	SINGLE	Vitis riparia cv. Riparia Gloire de Montpellier	RootTips	Growth Stages	Transcriptome profiling provides insights into N responses of grapevine grafted plants depending on rootstock genotype
GWGT01_00877	SRR4212904	SRP087710	SRX2153215	1880	1183	NA	SINGLE	Vitis riparia cv. Riparia Gloire de Montpellier	RootTips	Growth Stages	Transcriptome profiling provides insights into N responses of grapevine grafted plants depending on rootstock genotype
GWGT01_00878	SRR4212905	SRP087710	SRX2153216	2140	1365	NA	SINGLE	Vitis riparia cv. Riparia Gloire de Montpellier	RootTips	Growth Stages	Transcriptome profiling provides insights into N responses of grapevine grafted plants depending on rootstock genotype
GWGT01_00879	SRR4212906	SRP087710	SRX2153217	1682	1043	NA	SINGLE	Vitis riparia cv. Riparia Gloire de Montpellier	RootTips	Growth Stages	Transcriptome profiling provides insights into N responses of grapevine grafted plants depending on rootstock genotype
GWGT01_00880	SRR4212907	SRP087710	SRX2153218	1971	1261	NA	SINGLE	Vitis riparia cv. Riparia Gloire de Montpellier	RootTips	Growth Stages	Transcriptome profiling provides insights into N responses of grapevine grafted plants depending on rootstock genotype
GWGT01_00881	SRR4212908	SRP087710	SRX2153219	2517	1551	NA	SINGLE	Vitis riparia cv. Riparia Gloire de Montpellier	RootTips	Growth Stages	Transcriptome profiling provides insights into N responses of grapevine grafted plants depending on rootstock genotype
GWGT01_00882	SRR4212909	SRP087710	SRX2153220	2127	1331	NA	SINGLE	Vitis riparia cv. Riparia Gloire de Montpellier	RootTips	Growth Stages	Transcriptome profiling provides insights into N responses of grapevine grafted plants depending on rootstock genotype
GWGT01_00883	SRR4212910	SRP087710	SRX2153221	2031	1257	NA	SINGLE	V.Berlandieri×V.Rupetris 1103 Paulsen	RootTips	Growth Stages	Transcriptome profiling provides insights into N responses of grapevine grafted plants depending on rootstock genotype
GWGT01_00884	SRR4212911	SRP087710	SRX2153222	1528	948	NA	SINGLE	V.Berlandieri×V.Rupetris 1103 Paulsen	RootTips	Growth Stages	Transcriptome profiling provides insights into N responses of grapevine grafted plants depending on rootstock genotype
GWGT01_00885	SRR4212912	SRP087710	SRX2153223	1747	1069	NA	SINGLE	V.Berlandieri×V.Rupetris 1103 Paulsen	RootTips	Growth Stages	Transcriptome profiling provides insights into N responses of grapevine grafted plants depending on rootstock genotype
GWGT01_00886	SRR4212913	SRP087710	SRX2153224	2015	1247	NA	SINGLE	V.Berlandieri×V.Rupetris 1103 Paulsen	RootTips	Growth Stages	Transcriptome profiling provides insights into N responses of grapevine grafted plants depending on rootstock genotype
GWGT01_00887	SRR4212914	SRP087710	SRX2153225	1636	1003	NA	SINGLE	V.Berlandieri×V.Rupetris 1103 Paulsen	RootTips	Growth Stages	Transcriptome profiling provides insights into N responses of grapevine grafted plants depending on rootstock genotype
GWGT01_00888	SRR4212915	SRP087710	SRX2153226	1819	1133	NA	SINGLE	V.Berlandieri×V.Rupetris 1103 Paulsen	RootTips	Growth Stages	Transcriptome profiling provides insights into N responses of grapevine grafted plants depending on rootstock genotype
GWGT01_00889	SRR4212916	SRP087710	SRX2153227	1942	1218	NA	SINGLE	V.Berlandieri×V.Rupetris 1103 Paulsen	RootTips	Growth Stages	Transcriptome profiling provides insights into N responses of grapevine grafted plants depending on rootstock genotype
GWGT01_00890	SRR4345346	SRP090869	SRX2212217	1375	901	GSM2337084	SINGLE	Vitis vinifera	Petiole	Disease(Xylella fastidiosa)	O antigen acts as a shield to delay early plant immune recognition of the pathogenic bacterium, Xylella fastidiosa
GWGT01_00891	SRR4345347	SRP090869	SRX2212218	964	632	GSM2337085	SINGLE	Vitis vinifera	Petiole	Disease(Xylella fastidiosa)	O antigen acts as a shield to delay early plant immune recognition of the pathogenic bacterium, Xylella fastidiosa
GWGT01_00892	SRR4345348	SRP090869	SRX2212219	1178	776	GSM2337086	SINGLE	Vitis vinifera	Petiole	Disease(Xylella fastidiosa)	O antigen acts as a shield to delay early plant immune recognition of the pathogenic bacterium, Xylella fastidiosa
GWGT01_00893	SRR4345349	SRP090869	SRX2212220	1377	902	GSM2337087	SINGLE	Vitis vinifera	Petiole	Disease(Xylella fastidiosa)	O antigen acts as a shield to delay early plant immune recognition of the pathogenic bacterium, Xylella fastidiosa
GWGT01_00894	SRR4345350	SRP090869	SRX2212221	1267	832	GSM2337088	SINGLE	Vitis vinifera	Petiole	Disease(Xylella fastidiosa)	O antigen acts as a shield to delay early plant immune recognition of the pathogenic bacterium, Xylella fastidiosa
GWGT01_00895	SRR4345351	SRP090869	SRX2212222	1194	787	GSM2337089	SINGLE	Vitis vinifera	Petiole	Disease(Xylella fastidiosa)	O antigen acts as a shield to delay early plant immune recognition of the pathogenic bacterium, Xylella fastidiosa
GWGT01_00896	SRR4345352	SRP090869	SRX2212223	1587	1039	GSM2337090	SINGLE	Vitis vinifera	Petiole	Disease(Xylella fastidiosa)	O antigen acts as a shield to delay early plant immune recognition of the pathogenic bacterium, Xylella fastidiosa
GWGT01_00897	SRR4345353	SRP090869	SRX2212224	1646	1080	GSM2337091	SINGLE	Vitis vinifera	Petiole	Disease(Xylella fastidiosa)	O antigen acts as a shield to delay early plant immune recognition of the pathogenic bacterium, Xylella fastidiosa
GWGT01_00898	SRR4345354	SRP090869	SRX2212225	1249	818	GSM2337092	SINGLE	Vitis vinifera	Petiole	Disease(Xylella fastidiosa)	O antigen acts as a shield to delay early plant immune recognition of the pathogenic bacterium, Xylella fastidiosa
GWGT01_00899	SRR4345355	SRP090869	SRX2212226	952	329	GSM2337093	SINGLE	Vitis vinifera	Petiole	Disease(Xylella fastidiosa)	O antigen acts as a shield to delay early plant immune recognition of the pathogenic bacterium, Xylella fastidiosa
GWGT01_00900	SRR4345356	SRP090869	SRX2212227	940	317	GSM2337094	SINGLE	Vitis vinifera	Petiole	Disease(Xylella fastidiosa)	O antigen acts as a shield to delay early plant immune recognition of the pathogenic bacterium, Xylella fastidiosa
GWGT01_00901	SRR4345357	SRP090869	SRX2212228	976	330	GSM2337095	SINGLE	Vitis vinifera	Petiole	Disease(Xylella fastidiosa)	O antigen acts as a shield to delay early plant immune recognition of the pathogenic bacterium, Xylella fastidiosa
GWGT01_00902	SRR4345358	SRP090869	SRX2212229	633	228	GSM2337096	SINGLE	Vitis vinifera	Petiole	Disease(Xylella fastidiosa)	O antigen acts as a shield to delay early plant immune recognition of the pathogenic bacterium, Xylella fastidiosa
GWGT01_00903	SRR4345359	SRP090869	SRX2212230	1152	386	GSM2337097	SINGLE	Vitis vinifera	Petiole	Disease(Xylella fastidiosa)	O antigen acts as a shield to delay early plant immune recognition of the pathogenic bacterium, Xylella fastidiosa
GWGT01_00904	SRR4345360	SRP090869	SRX2212231	1729	634	GSM2337098	SINGLE	Vitis vinifera	Petiole	Disease(Xylella fastidiosa)	O antigen acts as a shield to delay early plant immune recognition of the pathogenic bacterium, Xylella fastidiosa
GWGT01_00905	SRR4345361	SRP090869	SRX2212232	1224	418	GSM2337099	SINGLE	Vitis vinifera	Petiole	Disease(Xylella fastidiosa)	O antigen acts as a shield to delay early plant immune recognition of the pathogenic bacterium, Xylella fastidiosa
GWGT01_00906	SRR4345362	SRP090869	SRX2212233	506	182	GSM2337100	SINGLE	Vitis vinifera	Petiole	Disease(Xylella fastidiosa)	O antigen acts as a shield to delay early plant immune recognition of the pathogenic bacterium, Xylella fastidiosa
GWGT01_00907	SRR4345363	SRP090869	SRX2212234	498	185	GSM2337101	SINGLE	Vitis vinifera	Petiole	Disease(Xylella fastidiosa)	O antigen acts as a shield to delay early plant immune recognition of the pathogenic bacterium, Xylella fastidiosa
GWGT01_00908	SRR4345364	SRP090869	SRX2212235	689	237	GSM2337102	SINGLE	Vitis vinifera	Petiole	Disease(Xylella fastidiosa)	O antigen acts as a shield to delay early plant immune recognition of the pathogenic bacterium, Xylella fastidiosa
GWGT01_00909	SRR4345365	SRP090869	SRX2212236	447	156	GSM2337103	SINGLE	Vitis vinifera	Petiole	Disease(Xylella fastidiosa)	O antigen acts as a shield to delay early plant immune recognition of the pathogenic bacterium, Xylella fastidiosa
GWGT01_00910	SRR4345366	SRP090869	SRX2212237	654	219	GSM2337104	SINGLE	Vitis vinifera	Petiole	Disease(Xylella fastidiosa)	O antigen acts as a shield to delay early plant immune recognition of the pathogenic bacterium, Xylella fastidiosa
GWGT01_00911	SRR4345367	SRP090869	SRX2212238	738	254	GSM2337105	SINGLE	Vitis vinifera	Petiole	Disease(Xylella fastidiosa)	O antigen acts as a shield to delay early plant immune recognition of the pathogenic bacterium, Xylella fastidiosa
GWGT01_00912	SRR4345368	SRP090869	SRX2212239	894	307	GSM2337106	SINGLE	Vitis vinifera	Petiole	Disease(Xylella fastidiosa)	O antigen acts as a shield to delay early plant immune recognition of the pathogenic bacterium, Xylella fastidiosa
GWGT01_00913	SRR4345369	SRP090869	SRX2212240	2308	838	GSM2337107	SINGLE	Vitis vinifera	Petiole	Disease(Xylella fastidiosa)	O antigen acts as a shield to delay early plant immune recognition of the pathogenic bacterium, Xylella fastidiosa
GWGT01_00914	SRR4345370	SRP090869	SRX2212241	776	267	GSM2337108	SINGLE	Vitis vinifera	Petiole	Disease(Xylella fastidiosa)	O antigen acts as a shield to delay early plant immune recognition of the pathogenic bacterium, Xylella fastidiosa
GWGT01_00915	SRR4345371	SRP090869	SRX2212242	695	253	GSM2337109	SINGLE	Vitis vinifera	Petiole	Disease(Xylella fastidiosa)	O antigen acts as a shield to delay early plant immune recognition of the pathogenic bacterium, Xylella fastidiosa
GWGT01_00916	SRR4345372	SRP090869	SRX2212243	1120	410	GSM2337110	SINGLE	Vitis vinifera	Petiole	Disease(Xylella fastidiosa)	O antigen acts as a shield to delay early plant immune recognition of the pathogenic bacterium, Xylella fastidiosa
GWGT01_00917	SRR4345373	SRP090869	SRX2212245	891	318	GSM2337111	SINGLE	Vitis vinifera	Petiole	Disease(Xylella fastidiosa)	O antigen acts as a shield to delay early plant immune recognition of the pathogenic bacterium, Xylella fastidiosa
GWGT01_00918	SRR4345374	SRP090869	SRX2212246	544	202	GSM2337112	SINGLE	Vitis vinifera	Petiole	Disease(Xylella fastidiosa)	O antigen acts as a shield to delay early plant immune recognition of the pathogenic bacterium, Xylella fastidiosa
GWGT01_00919	SRR4345375	SRP090869	SRX2212247	1038	356	GSM2337113	SINGLE	Vitis vinifera	Petiole	Disease(Xylella fastidiosa)	O antigen acts as a shield to delay early plant immune recognition of the pathogenic bacterium, Xylella fastidiosa
GWGT01_00920	SRR4345376	SRP090869	SRX2212248	646	237	GSM2337114	SINGLE	Vitis vinifera	Petiole	Disease(Xylella fastidiosa)	O antigen acts as a shield to delay early plant immune recognition of the pathogenic bacterium, Xylella fastidiosa
GWGT01_00921	SRR4345377	SRP090869	SRX2212249	745	258	GSM2337115	SINGLE	Vitis vinifera	Petiole	Disease(Xylella fastidiosa)	O antigen acts as a shield to delay early plant immune recognition of the pathogenic bacterium, Xylella fastidiosa
GWGT01_00922	SRR4345378	SRP090869	SRX2212250	948	325	GSM2337116	SINGLE	Vitis vinifera	Petiole	Disease(Xylella fastidiosa)	O antigen acts as a shield to delay early plant immune recognition of the pathogenic bacterium, Xylella fastidiosa
GWGT01_00923	SRR4345379	SRP090869	SRX2212251	1619	1060	GSM2337117	SINGLE	Vitis vinifera	Petiole	Disease(Xylella fastidiosa)	O antigen acts as a shield to delay early plant immune recognition of the pathogenic bacterium, Xylella fastidiosa
GWGT01_00924	SRR4345380	SRP090869	SRX2212252	1432	943	GSM2337118	SINGLE	Vitis vinifera	Petiole	Disease(Xylella fastidiosa)	O antigen acts as a shield to delay early plant immune recognition of the pathogenic bacterium, Xylella fastidiosa
GWGT01_00925	SRR4345381	SRP090869	SRX2212253	1468	960	GSM2337119	SINGLE	Vitis vinifera	Petiole	Disease(Xylella fastidiosa)	O antigen acts as a shield to delay early plant immune recognition of the pathogenic bacterium, Xylella fastidiosa
GWGT01_00926	SRR4345382	SRP090869	SRX2212254	1229	807	GSM2337120	SINGLE	Vitis vinifera	Petiole	Disease(Xylella fastidiosa)	O antigen acts as a shield to delay early plant immune recognition of the pathogenic bacterium, Xylella fastidiosa
GWGT01_00927	SRR4345383	SRP090869	SRX2212255	1111	731	GSM2337121	SINGLE	Vitis vinifera	Petiole	Disease(Xylella fastidiosa)	O antigen acts as a shield to delay early plant immune recognition of the pathogenic bacterium, Xylella fastidiosa
GWGT01_00928	SRR4345384	SRP090869	SRX2212256	1248	818	GSM2337122	SINGLE	Vitis vinifera	Petiole	Disease(Xylella fastidiosa)	O antigen acts as a shield to delay early plant immune recognition of the pathogenic bacterium, Xylella fastidiosa
GWGT01_00929	SRR4345385	SRP090869	SRX2212257	1314	864	GSM2337123	SINGLE	Vitis vinifera	Petiole	Disease(Xylella fastidiosa)	O antigen acts as a shield to delay early plant immune recognition of the pathogenic bacterium, Xylella fastidiosa
GWGT01_00930	SRR4345386	SRP090869	SRX2212258	1248	817	GSM2337124	SINGLE	Vitis vinifera	Petiole	Disease(Xylella fastidiosa)	O antigen acts as a shield to delay early plant immune recognition of the pathogenic bacterium, Xylella fastidiosa
GWGT01_00931	SRR4345387	SRP090869	SRX2212259	1274	834	GSM2337125	SINGLE	Vitis vinifera	Petiole	Disease(Xylella fastidiosa)	O antigen acts as a shield to delay early plant immune recognition of the pathogenic bacterium, Xylella fastidiosa
GWGT01_00932	SRR4345388	SRP090869	SRX2212260	624	227	GSM2337126	SINGLE	Vitis vinifera	Petiole	Disease(Xylella fastidiosa)	O antigen acts as a shield to delay early plant immune recognition of the pathogenic bacterium, Xylella fastidiosa
GWGT01_00933	SRR4345389	SRP090869	SRX2212261	821	283	GSM2337127	SINGLE	Vitis vinifera	Petiole	Disease(Xylella fastidiosa)	O antigen acts as a shield to delay early plant immune recognition of the pathogenic bacterium, Xylella fastidiosa
GWGT01_00934	SRR4345390	SRP090869	SRX2212262	1025	352	GSM2337128	SINGLE	Vitis vinifera	Petiole	Disease(Xylella fastidiosa)	O antigen acts as a shield to delay early plant immune recognition of the pathogenic bacterium, Xylella fastidiosa
GWGT01_00935	SRR4345391	SRP090869	SRX2212263	662	242	GSM2337129	SINGLE	Vitis vinifera	Petiole	Disease(Xylella fastidiosa)	O antigen acts as a shield to delay early plant immune recognition of the pathogenic bacterium, Xylella fastidiosa
GWGT01_00936	SRR4345392	SRP090869	SRX2212264	911	311	GSM2337130	SINGLE	Vitis vinifera	Petiole	Disease(Xylella fastidiosa)	O antigen acts as a shield to delay early plant immune recognition of the pathogenic bacterium, Xylella fastidiosa
GWGT01_00937	SRR4345393	SRP090869	SRX2212265	562	208	GSM2337131	SINGLE	Vitis vinifera	Petiole	Disease(Xylella fastidiosa)	O antigen acts as a shield to delay early plant immune recognition of the pathogenic bacterium, Xylella fastidiosa
GWGT01_00938	SRR4345394	SRP090869	SRX2212266	817	297	GSM2337132	SINGLE	Vitis vinifera	Petiole	Disease(Xylella fastidiosa)	O antigen acts as a shield to delay early plant immune recognition of the pathogenic bacterium, Xylella fastidiosa
GWGT01_00939	SRR4345395	SRP090869	SRX2212267	533	197	GSM2337133	SINGLE	Vitis vinifera	Petiole	Disease(Xylella fastidiosa)	O antigen acts as a shield to delay early plant immune recognition of the pathogenic bacterium, Xylella fastidiosa
GWGT01_00940	SRR4345396	SRP090869	SRX2212268	538	187	GSM2337134	SINGLE	Vitis vinifera	Petiole	Disease(Xylella fastidiosa)	O antigen acts as a shield to delay early plant immune recognition of the pathogenic bacterium, Xylella fastidiosa
GWGT01_00941	SRR4345397	SRP090869	SRX2212269	709	246	GSM2337135	SINGLE	Vitis vinifera	Petiole	Disease(Xylella fastidiosa)	O antigen acts as a shield to delay early plant immune recognition of the pathogenic bacterium, Xylella fastidiosa
GWGT01_00942	SRR4345398	SRP090869	SRX2212270	1298	449	GSM2337136	SINGLE	Vitis vinifera	Petiole	Disease(Xylella fastidiosa)	O antigen acts as a shield to delay early plant immune recognition of the pathogenic bacterium, Xylella fastidiosa
GWGT01_00943	SRR4345399	SRP090869	SRX2212271	839	307	GSM2337137	SINGLE	Vitis vinifera	Petiole	Disease(Xylella fastidiosa)	O antigen acts as a shield to delay early plant immune recognition of the pathogenic bacterium, Xylella fastidiosa
GWGT01_00944	SRR4345400	SRP090869	SRX2212272	700	260	GSM2337138	SINGLE	Vitis vinifera	Petiole	Disease(Xylella fastidiosa)	O antigen acts as a shield to delay early plant immune recognition of the pathogenic bacterium, Xylella fastidiosa
GWGT01_00945	SRR4345401	SRP090869	SRX2212273	563	195	GSM2337139	SINGLE	Vitis vinifera	Petiole	Disease(Xylella fastidiosa)	O antigen acts as a shield to delay early plant immune recognition of the pathogenic bacterium, Xylella fastidiosa
GWGT01_00946	SRR4345402	SRP090869	SRX2212274	475	165	GSM2337140	SINGLE	Vitis vinifera	Petiole	Disease(Xylella fastidiosa)	O antigen acts as a shield to delay early plant immune recognition of the pathogenic bacterium, Xylella fastidiosa
GWGT01_00947	SRR4345403	SRP090869	SRX2212275	984	341	GSM2337141	SINGLE	Vitis vinifera	Petiole	Disease(Xylella fastidiosa)	O antigen acts as a shield to delay early plant immune recognition of the pathogenic bacterium, Xylella fastidiosa
GWGT01_00948	SRR4345404	SRP090869	SRX2212276	736	254	GSM2337142	SINGLE	Vitis vinifera	Petiole	Disease(Xylella fastidiosa)	O antigen acts as a shield to delay early plant immune recognition of the pathogenic bacterium, Xylella fastidiosa
GWGT01_00949	SRR4345405	SRP090869	SRX2212277	596	207	GSM2337143	SINGLE	Vitis vinifera	Petiole	Disease(Xylella fastidiosa)	O antigen acts as a shield to delay early plant immune recognition of the pathogenic bacterium, Xylella fastidiosa
GWGT01_00950	SRR4345406	SRP090869	SRX2212278	1232	423	GSM2337144	SINGLE	Vitis vinifera	Petiole	Disease(Xylella fastidiosa)	O antigen acts as a shield to delay early plant immune recognition of the pathogenic bacterium, Xylella fastidiosa
GWGT01_00951	SRR4345407	SRP090869	SRX2212279	953	327	GSM2337145	SINGLE	Vitis vinifera	Petiole	Disease(Xylella fastidiosa)	O antigen acts as a shield to delay early plant immune recognition of the pathogenic bacterium, Xylella fastidiosa
GWGT01_00952	SRR4345408	SRP090869	SRX2212280	1113	381	GSM2337146	SINGLE	Vitis vinifera	Petiole	Disease(Xylella fastidiosa)	O antigen acts as a shield to delay early plant immune recognition of the pathogenic bacterium, Xylella fastidiosa
GWGT01_00953	SRR4345409	SRP090869	SRX2212281	741	255	GSM2337147	SINGLE	Vitis vinifera	Petiole	Disease(Xylella fastidiosa)	O antigen acts as a shield to delay early plant immune recognition of the pathogenic bacterium, Xylella fastidiosa
GWGT01_00954	SRR4345410	SRP090869	SRX2212282	410	140	GSM2337148	SINGLE	Vitis vinifera	Petiole	Disease(Xylella fastidiosa)	O antigen acts as a shield to delay early plant immune recognition of the pathogenic bacterium, Xylella fastidiosa
GWGT01_00955	SRR4345411	SRP090869	SRX2212283	784	271	GSM2337149	SINGLE	Vitis vinifera	Petiole	Disease(Xylella fastidiosa)	O antigen acts as a shield to delay early plant immune recognition of the pathogenic bacterium, Xylella fastidiosa
GWGT01_00956	SRR4345412	SRP090869	SRX2212284	447	166	GSM2337150	SINGLE	Vitis vinifera	Petiole	Disease(Xylella fastidiosa)	O antigen acts as a shield to delay early plant immune recognition of the pathogenic bacterium, Xylella fastidiosa
GWGT01_00957	SRR4345413	SRP090869	SRX2212285	1084	371	GSM2337151	SINGLE	Vitis vinifera	Petiole	Disease(Xylella fastidiosa)	O antigen acts as a shield to delay early plant immune recognition of the pathogenic bacterium, Xylella fastidiosa
GWGT01_00958	SRR4345414	SRP090869	SRX2212286	680	243	GSM2337152	SINGLE	Vitis vinifera	Petiole	Disease(Xylella fastidiosa)	O antigen acts as a shield to delay early plant immune recognition of the pathogenic bacterium, Xylella fastidiosa
GWGT01_00959	SRR4345415	SRP090869	SRX2212287	890	309	GSM2337153	SINGLE	Vitis vinifera	Petiole	Disease(Xylella fastidiosa)	O antigen acts as a shield to delay early plant immune recognition of the pathogenic bacterium, Xylella fastidiosa
GWGT01_00960	SRR4345416	SRP090869	SRX2212288	918	336	GSM2337154	SINGLE	Vitis vinifera	Petiole	Disease(Xylella fastidiosa)	O antigen acts as a shield to delay early plant immune recognition of the pathogenic bacterium, Xylella fastidiosa
GWGT01_00961	SRR4345417	SRP090869	SRX2212289	601	219	GSM2337155	SINGLE	Vitis vinifera	Petiole	Disease(Xylella fastidiosa)	O antigen acts as a shield to delay early plant immune recognition of the pathogenic bacterium, Xylella fastidiosa
GWGT01_00962	SRR4345418	SRP090869	SRX2212290	565	206	GSM2337156	SINGLE	Vitis vinifera	Petiole	Disease(Xylella fastidiosa)	O antigen acts as a shield to delay early plant immune recognition of the pathogenic bacterium, Xylella fastidiosa
GWGT01_00963	SRR4345419	SRP090869	SRX2212291	464	167	GSM2337157	SINGLE	Vitis vinifera	Petiole	Disease(Xylella fastidiosa)	O antigen acts as a shield to delay early plant immune recognition of the pathogenic bacterium, Xylella fastidiosa
GWGT01_00964	SRR4345420	SRP090869	SRX2212292	378	131	GSM2337158	SINGLE	Vitis vinifera	Petiole	Disease(Xylella fastidiosa)	O antigen acts as a shield to delay early plant immune recognition of the pathogenic bacterium, Xylella fastidiosa
GWGT01_00965	SRR4345421	SRP090869	SRX2212293	365	125	GSM2337159	SINGLE	Vitis vinifera	Petiole	Disease(Xylella fastidiosa)	O antigen acts as a shield to delay early plant immune recognition of the pathogenic bacterium, Xylella fastidiosa
GWGT01_00966	SRR4345422	SRP090869	SRX2212294	847	291	GSM2337160	SINGLE	Vitis vinifera	Petiole	Disease(Xylella fastidiosa)	O antigen acts as a shield to delay early plant immune recognition of the pathogenic bacterium, Xylella fastidiosa
GWGT01_00967	SRR4345423	SRP090869	SRX2212295	339	116	GSM2337161	SINGLE	Vitis vinifera	Petiole	Disease(Xylella fastidiosa)	O antigen acts as a shield to delay early plant immune recognition of the pathogenic bacterium, Xylella fastidiosa
GWGT01_00968	SRR4345424	SRP090869	SRX2212296	1335	461	GSM2337162	SINGLE	Vitis vinifera	Petiole	Disease(Xylella fastidiosa)	O antigen acts as a shield to delay early plant immune recognition of the pathogenic bacterium, Xylella fastidiosa
GWGT01_00969	SRR4345425	SRP090869	SRX2212297	735	246	GSM2337163	SINGLE	Vitis vinifera	Petiole	Disease(Xylella fastidiosa)	O antigen acts as a shield to delay early plant immune recognition of the pathogenic bacterium, Xylella fastidiosa
GWGT01_00970	SRR4345426	SRP090869	SRX2212298	709	240	GSM2337164	SINGLE	Vitis vinifera	Petiole	Disease(Xylella fastidiosa)	O antigen acts as a shield to delay early plant immune recognition of the pathogenic bacterium, Xylella fastidiosa
GWGT01_00971	SRR4345427	SRP090869	SRX2212299	580	200	GSM2337165	SINGLE	Vitis vinifera	Petiole	Disease(Xylella fastidiosa)	O antigen acts as a shield to delay early plant immune recognition of the pathogenic bacterium, Xylella fastidiosa
GWGT01_00972	SRR4345428	SRP090869	SRX2212300	757	262	GSM2337166	SINGLE	Vitis vinifera	Petiole	Disease(Xylella fastidiosa)	O antigen acts as a shield to delay early plant immune recognition of the pathogenic bacterium, Xylella fastidiosa
GWGT01_00973	SRR4345429	SRP090869	SRX2212301	776	263	GSM2337167	SINGLE	Vitis vinifera	Petiole	Disease(Xylella fastidiosa)	O antigen acts as a shield to delay early plant immune recognition of the pathogenic bacterium, Xylella fastidiosa
GWGT01_00974	SRR4345430	SRP090869	SRX2212302	650	238	GSM2337168	SINGLE	Vitis vinifera	Petiole	Disease(Xylella fastidiosa)	O antigen acts as a shield to delay early plant immune recognition of the pathogenic bacterium, Xylella fastidiosa
GWGT01_00975	SRR4345431	SRP090869	SRX2212303	761	262	GSM2337169	SINGLE	Vitis vinifera	Petiole	Disease(Xylella fastidiosa)	O antigen acts as a shield to delay early plant immune recognition of the pathogenic bacterium, Xylella fastidiosa
GWGT01_00976	SRR4345432	SRP090869	SRX2212304	735	247	GSM2337170	SINGLE	Vitis vinifera	Petiole	Disease(Xylella fastidiosa)	O antigen acts as a shield to delay early plant immune recognition of the pathogenic bacterium, Xylella fastidiosa
GWGT01_00977	SRR4345433	SRP090869	SRX2212305	859	295	GSM2337171	SINGLE	Vitis vinifera	Petiole	Disease(Xylella fastidiosa)	O antigen acts as a shield to delay early plant immune recognition of the pathogenic bacterium, Xylella fastidiosa
GWGT01_00978	SRR4345434	SRP090869	SRX2212306	749	256	GSM2337172	SINGLE	Vitis vinifera	Petiole	Disease(Xylella fastidiosa)	O antigen acts as a shield to delay early plant immune recognition of the pathogenic bacterium, Xylella fastidiosa
GWGT01_00979	SRR4345435	SRP090869	SRX2212307	553	192	GSM2337173	SINGLE	Vitis vinifera	Petiole	Disease(Xylella fastidiosa)	O antigen acts as a shield to delay early plant immune recognition of the pathogenic bacterium, Xylella fastidiosa
GWGT01_00980	SRR4345436	SRP090869	SRX2212308	1334	876	GSM2337174	SINGLE	Vitis vinifera	Petiole	Disease(Xylella fastidiosa)	O antigen acts as a shield to delay early plant immune recognition of the pathogenic bacterium, Xylella fastidiosa
GWGT01_00981	SRR4345437	SRP090869	SRX2212309	1506	995	GSM2337175	SINGLE	Vitis vinifera	Petiole	Disease(Xylella fastidiosa)	O antigen acts as a shield to delay early plant immune recognition of the pathogenic bacterium, Xylella fastidiosa
GWGT01_00982	SRR4345438	SRP090869	SRX2212310	1466	960	GSM2337176	SINGLE	Vitis vinifera	Petiole	Disease(Xylella fastidiosa)	O antigen acts as a shield to delay early plant immune recognition of the pathogenic bacterium, Xylella fastidiosa
GWGT01_00983	SRR4345439	SRP090869	SRX2212311	1356	889	GSM2337177	SINGLE	Vitis vinifera	Petiole	Disease(Xylella fastidiosa)	O antigen acts as a shield to delay early plant immune recognition of the pathogenic bacterium, Xylella fastidiosa
GWGT01_00984	SRR4345440	SRP090869	SRX2212312	1177	770	GSM2337178	SINGLE	Vitis vinifera	Petiole	Disease(Xylella fastidiosa)	O antigen acts as a shield to delay early plant immune recognition of the pathogenic bacterium, Xylella fastidiosa
GWGT01_00985	SRR4345441	SRP090869	SRX2212313	1657	1086	GSM2337179	SINGLE	Vitis vinifera	Petiole	Disease(Xylella fastidiosa)	O antigen acts as a shield to delay early plant immune recognition of the pathogenic bacterium, Xylella fastidiosa
GWGT01_00986	SRR4345442	SRP090869	SRX2212314	1260	830	GSM2337180	SINGLE	Vitis vinifera	Petiole	Disease(Xylella fastidiosa)	O antigen acts as a shield to delay early plant immune recognition of the pathogenic bacterium, Xylella fastidiosa
GWGT01_00987	SRR4345443	SRP090869	SRX2212315	1679	1097	GSM2337181	SINGLE	Vitis vinifera	Petiole	Disease(Xylella fastidiosa)	O antigen acts as a shield to delay early plant immune recognition of the pathogenic bacterium, Xylella fastidiosa
GWGT01_00988	SRR4345444	SRP090869	SRX2212316	1137	744	GSM2337182	SINGLE	Vitis vinifera	Petiole	Disease(Xylella fastidiosa)	O antigen acts as a shield to delay early plant immune recognition of the pathogenic bacterium, Xylella fastidiosa
GWGT01_00989	SRR4408346	SRP091318	SRX2234711	1649	621	NA	SINGLE	Vitis vinifera	Berry	Different Stages	grape Raw sequence reads
GWGT01_00990	SRR4408347	SRP091318	SRX2234711	3615	1316	NA	PAIRED	Vitis vinifera	Berry	Different Stages	grape Raw sequence reads
GWGT01_00991	SRR4408413	SRP091318	SRX2234711	81766	29961	NA	PAIRED	Vitis vinifera	Berry	Different Stages	grape Raw sequence reads
GWGT01_00992	SRR4408414	SRP091318	SRX2234711	83333	30469	NA	PAIRED	Vitis vinifera	Berry	Different Stages	grape Raw sequence reads
GWGT01_00993	SRR4425615	SRP091611	SRX2247541	1286	848	NA	SINGLE	Vitis vinifera cv. Merlot	Berry	Water Deficit	Berry response to water deficit in the Merlot grapevine cultivar
GWGT01_00994	SRR4425616	SRP091611	SRX2247542	1040	687	NA	SINGLE	Vitis vinifera cv. Merlot	Berry	Water Deficit	Berry response to water deficit in the Merlot grapevine cultivar
GWGT01_00995	SRR4425617	SRP091611	SRX2247543	692	472	NA	SINGLE	Vitis vinifera cv. Merlot	Berry	Water Deficit	Berry response to water deficit in the Merlot grapevine cultivar
GWGT01_00996	SRR4425618	SRP091611	SRX2247544	1558	1063	NA	SINGLE	Vitis vinifera cv. Merlot	Berry	Water Deficit	Berry response to water deficit in the Merlot grapevine cultivar
GWGT01_00997	SRR4425619	SRP091611	SRX2247545	1107	738	NA	SINGLE	Vitis vinifera cv. Merlot	Berry	Water Deficit	Berry response to water deficit in the Merlot grapevine cultivar
GWGT01_00998	SRR4425620	SRP091611	SRX2247546	493	328	NA	SINGLE	Vitis vinifera cv. Merlot	Berry	Water Deficit	Berry response to water deficit in the Merlot grapevine cultivar
GWGT01_00999	SRR4425621	SRP091611	SRX2247547	481	320	NA	SINGLE	Vitis vinifera cv. Merlot	Berry	Water Deficit	Berry response to water deficit in the Merlot grapevine cultivar
GWGT01_01000	SRR4425622	SRP091611	SRX2247548	905	599	NA	SINGLE	Vitis vinifera cv. Merlot	Berry	Water Deficit	Berry response to water deficit in the Merlot grapevine cultivar
GWGT01_01001	SRR4425623	SRP091611	SRX2247549	1709	1164	NA	SINGLE	Vitis vinifera cv. Merlot	Berry	Water Deficit	Berry response to water deficit in the Merlot grapevine cultivar
GWGT01_01002	SRR4425624	SRP091611	SRX2247550	1587	1080	NA	SINGLE	Vitis vinifera cv. Merlot	Berry	Water Deficit	Berry response to water deficit in the Merlot grapevine cultivar
GWGT01_01003	SRR4425625	SRP091611	SRX2247551	1336	902	NA	SINGLE	Vitis vinifera cv. Merlot	Berry	Water Deficit	Berry response to water deficit in the Merlot grapevine cultivar
GWGT01_01004	SRR4425626	SRP091611	SRX2247552	1261	847	NA	SINGLE	Vitis vinifera cv. Merlot	Berry	Water Deficit	Berry response to water deficit in the Merlot grapevine cultivar
GWGT01_01005	SRR4425627	SRP091611	SRX2247553	1490	998	NA	SINGLE	Vitis vinifera cv. Merlot	Berry	Water Deficit	Berry response to water deficit in the Merlot grapevine cultivar
GWGT01_01006	SRR4425628	SRP091611	SRX2247554	1475	984	NA	SINGLE	Vitis vinifera cv. Merlot	Berry	Water Deficit	Berry response to water deficit in the Merlot grapevine cultivar
GWGT01_01007	SRR4425629	SRP091611	SRX2247555	1520	1037	NA	SINGLE	Vitis vinifera cv. Merlot	Berry	Water Deficit	Berry response to water deficit in the Merlot grapevine cultivar
GWGT01_01008	SRR4425630	SRP091611	SRX2247556	1543	1053	NA	SINGLE	Vitis vinifera cv. Merlot	Berry	Water Deficit	Berry response to water deficit in the Merlot grapevine cultivar
GWGT01_01009	SRR4425631	SRP091611	SRX2247558	1429	956	NA	SINGLE	Vitis vinifera cv. Merlot	Berry	Water Deficit	Berry response to water deficit in the Merlot grapevine cultivar
GWGT01_01010	SRR4425632	SRP091611	SRX2247559	1429	956	NA	SINGLE	Vitis vinifera cv. Merlot	Berry	Water Deficit	Berry response to water deficit in the Merlot grapevine cultivar
GWGT01_01011	SRR4425633	SRP091611	SRX2247560	1973	1352	NA	SINGLE	Vitis vinifera cv. Merlot	Berry	Water Deficit	Berry response to water deficit in the Merlot grapevine cultivar
GWGT01_01012	SRR4425634	SRP091611	SRX2247561	577	400	NA	SINGLE	Vitis vinifera cv. Merlot	Berry	Water Deficit	Berry response to water deficit in the Merlot grapevine cultivar
GWGT01_01013	SRR4425635	SRP091611	SRX2247562	1385	944	NA	SINGLE	Vitis vinifera cv. Merlot	Berry	Water Deficit	Berry response to water deficit in the Merlot grapevine cultivar
GWGT01_01014	SRR4425636	SRP091611	SRX2247563	1937	1316	NA	SINGLE	Vitis vinifera cv. Merlot	Berry	Water Deficit	Berry response to water deficit in the Merlot grapevine cultivar
GWGT01_01015	SRR4425637	SRP091611	SRX2247564	1182	817	NA	SINGLE	Vitis vinifera cv. Merlot	Berry	Water Deficit	Berry response to water deficit in the Merlot grapevine cultivar
GWGT01_01016	SRR4425638	SRP091611	SRX2247565	2114	1436	NA	SINGLE	Vitis vinifera cv. Merlot	Berry	Water Deficit	Berry response to water deficit in the Merlot grapevine cultivar
GWGT01_01017	SRR4425639	SRP091611	SRX2247566	761	522	NA	SINGLE	Vitis vinifera cv. Merlot	Berry	Water Deficit	Berry response to water deficit in the Merlot grapevine cultivar
GWGT01_01018	SRR4425640	SRP091611	SRX2247567	1551	1054	NA	SINGLE	Vitis vinifera cv. Merlot	Berry	Water Deficit	Berry response to water deficit in the Merlot grapevine cultivar
GWGT01_01019	SRR4425641	SRP091611	SRX2247568	989	686	NA	SINGLE	Vitis vinifera cv. Merlot	Berry	Water Deficit	Berry response to water deficit in the Merlot grapevine cultivar
GWGT01_01020	SRR4425642	SRP091611	SRX2247569	1806	1246	NA	SINGLE	Vitis vinifera cv. Merlot	Berry	Water Deficit	Berry response to water deficit in the Merlot grapevine cultivar
GWGT01_01021	SRR4425643	SRP091611	SRX2247570	1970	1356	NA	SINGLE	Vitis vinifera cv. Merlot	Berry	Water Deficit	Berry response to water deficit in the Merlot grapevine cultivar
GWGT01_01022	SRR4425644	SRP091611	SRX2247571	1351	928	NA	SINGLE	Vitis vinifera cv. Merlot	Berry	Water Deficit	Berry response to water deficit in the Merlot grapevine cultivar
GWGT01_01023	SRR4447140	SRP091989	SRX2265960	5138	2392	GSM2358973	PAIRED	Vitis vinifera	Leaf	Heat Stress	Integration of transcriptomic and proteomic analyses reveals new insights into the response of grape leaves to high temperature
GWGT01_01024	SRR4447141	SRP091989	SRX2265961	5927	2437	GSM2358974	PAIRED	Vitis vinifera	Leaf	Heat Stress	Integration of transcriptomic and proteomic analyses reveals new insights into the response of grape leaves to high temperature
GWGT01_01025	SRR4447142	SRP091989	SRX2265962	5217	2214	GSM2358975	PAIRED	Vitis vinifera	Leaf	Heat Stress	Integration of transcriptomic and proteomic analyses reveals new insights into the response of grape leaves to high temperature
GWGT01_01026	SRR4447143	SRP091989	SRX2265963	5823	2354	GSM2358976	PAIRED	Vitis vinifera	Leaf	Heat Stress	Integration of transcriptomic and proteomic analyses reveals new insights into the response of grape leaves to high temperature
GWGT01_01027	SRR4447144	SRP091989	SRX2265964	5281	2214	GSM2358977	PAIRED	Vitis vinifera	Leaf	Heat Stress	Integration of transcriptomic and proteomic analyses reveals new insights into the response of grape leaves to high temperature
GWGT01_01028	SRR4447145	SRP091989	SRX2265965	5629	2363	GSM2358978	PAIRED	Vitis vinifera	Leaf	Heat Stress	Integration of transcriptomic and proteomic analyses reveals new insights into the response of grape leaves to high temperature
GWGT01_01029	SRR4447146	SRP091989	SRX2265966	5398	2259	GSM2358979	PAIRED	Vitis vinifera	Leaf	Heat Stress	Integration of transcriptomic and proteomic analyses reveals new insights into the response of grape leaves to high temperature
GWGT01_01030	SRR4447147	SRP091989	SRX2265967	4961	2076	GSM2358980	PAIRED	Vitis vinifera	Leaf	Heat Stress	Integration of transcriptomic and proteomic analyses reveals new insights into the response of grape leaves to high temperature
GWGT01_01031	SRR4447148	SRP091989	SRX2265968	4886	1999	GSM2358981	PAIRED	Vitis vinifera	Leaf	Heat Stress	Integration of transcriptomic and proteomic analyses reveals new insights into the response of grape leaves to high temperature
GWGT01_01032	SRR4447149	SRP091989	SRX2265969	5568	2265	GSM2358982	PAIRED	Vitis vinifera	Leaf	Heat Stress	Integration of transcriptomic and proteomic analyses reveals new insights into the response of grape leaves to high temperature
GWGT01_01033	SRR4447150	SRP091989	SRX2265970	6262	2810	GSM2358983	PAIRED	Vitis vinifera	Leaf	Heat Stress	Integration of transcriptomic and proteomic analyses reveals new insights into the response of grape leaves to high temperature
GWGT01_01034	SRR4447151	SRP091989	SRX2265971	4818	1960	GSM2358984	PAIRED	Vitis vinifera	Leaf	Heat Stress	Integration of transcriptomic and proteomic analyses reveals new insights into the response of grape leaves to high temperature
GWGT01_01035	SRR493740	SRP012647	SRX145807	1453	986	GSM926667	PAIRED	Vitis vinifera	Leaf	Growth Stages	Vitis vinifera Transcriptome or Gene expression
GWGT01_01036	SRR493741	SRP012647	SRX145808	1887	830	GSM926668	PAIRED	Vitis vinifera	Leaf	Growth Stages	Vitis vinifera Transcriptome or Gene expression
GWGT01_01037	SRR493742	SRP012647	SRX145809	2000	914	GSM926669	PAIRED	Vitis vinifera	Leaf	Growth Stages	Vitis vinifera Transcriptome or Gene expression
GWGT01_01038	SRR493743	SRP012647	SRX145810	2172	980	GSM926670	PAIRED	Vitis vinifera	Leaf	Growth Stages	Vitis vinifera Transcriptome or Gene expression
GWGT01_01039	SRR493744	SRP012647	SRX145811	1898	823	GSM926671	PAIRED	Vitis vinifera	Leaf	Growth Stages	Vitis vinifera Transcriptome or Gene expression
GWGT01_01040	SRR493745	SRP012647	SRX145812	1359	646	GSM926672	PAIRED	Vitis vinifera	Leaf	Growth Stages	Vitis vinifera Transcriptome or Gene expression
GWGT01_01041	SRR493746	SRP012647	SRX145813	1213	605	GSM926673	PAIRED	Vitis vinifera	Leaf	Growth Stages	Vitis vinifera Transcriptome or Gene expression
GWGT01_01042	SRR519449	SRP013835	SRX155385	1710	982	NA	PAIRED	Vitis vinifera	Leaf	Disease(Plasmopara Viticola)	Characterization of transcriptional reprogramming of Vitis vinifera during Trichoderma-induced resistance and in response to Plasmopara viticola using RNA-Seq
GWGT01_01043	SRR519450	SRP013835	SRX155385	2195	1244	NA	PAIRED	Vitis vinifera	Leaf	Disease(Plasmopara Viticola)	Characterization of transcriptional reprogramming of Vitis vinifera during Trichoderma-induced resistance and in response to Plasmopara viticola using RNA-Seq
GWGT01_01044	SRR519451	SRP013835	SRX155386	1704	996	NA	PAIRED	Vitis vinifera	Leaf	Disease(Plasmopara Viticola)	Characterization of transcriptional reprogramming of Vitis vinifera during Trichoderma-induced resistance and in response to Plasmopara viticola using RNA-Seq
GWGT01_01045	SRR519452	SRP013835	SRX155386	2145	1263	NA	PAIRED	Vitis vinifera	Leaf	Disease(Plasmopara Viticola)	Characterization of transcriptional reprogramming of Vitis vinifera during Trichoderma-induced resistance and in response to Plasmopara viticola using RNA-Seq
GWGT01_01046	SRR519453	SRP013835	SRX155388	1805	1036	NA	PAIRED	Vitis vinifera	Leaf	Disease(Plasmopara Viticola)	Characterization of transcriptional reprogramming of Vitis vinifera during Trichoderma-induced resistance and in response to Plasmopara viticola using RNA-Seq
GWGT01_01047	SRR519454	SRP013835	SRX155388	2378	1349	NA	PAIRED	Vitis vinifera	Leaf	Disease(Plasmopara Viticola)	Characterization of transcriptional reprogramming of Vitis vinifera during Trichoderma-induced resistance and in response to Plasmopara viticola using RNA-Seq
GWGT01_01048	SRR519455	SRP013835	SRX155390	2295	1343	NA	PAIRED	Vitis vinifera	Leaf	Disease(Plasmopara Viticola)	Characterization of transcriptional reprogramming of Vitis vinifera during Trichoderma-induced resistance and in response to Plasmopara viticola using RNA-Seq
GWGT01_01049	SRR519456	SRP013835	SRX155390	2491	1453	NA	PAIRED	Vitis vinifera	Leaf	Disease(Plasmopara Viticola)	Characterization of transcriptional reprogramming of Vitis vinifera during Trichoderma-induced resistance and in response to Plasmopara viticola using RNA-Seq
GWGT01_01050	SRR520373	SRP013835	SRX768303	799	470	NA	SINGLE	Vitis vinifera	Leaf	Disease(Plasmopara Viticola)	Characterization of transcriptional reprogramming of Vitis vinifera during Trichoderma-induced resistance and in response to Plasmopara viticola using RNA-Seq
GWGT01_01051	SRR520374	SRP013835	SRX155391	2687	1559	NA	PAIRED	Vitis vinifera	Leaf	Disease(Plasmopara Viticola)	Characterization of transcriptional reprogramming of Vitis vinifera during Trichoderma-induced resistance and in response to Plasmopara viticola using RNA-Seq
GWGT01_01052	SRR520375	SRP013835	SRX768302	929	550	NA	SINGLE	Vitis vinifera	Leaf	Disease(Plasmopara Viticola)	Characterization of transcriptional reprogramming of Vitis vinifera during Trichoderma-induced resistance and in response to Plasmopara viticola using RNA-Seq
GWGT01_01053	SRR520376	SRP013835	SRX155387	1166	682	NA	PAIRED	Vitis vinifera	Leaf	Disease(Plasmopara Viticola)	Characterization of transcriptional reprogramming of Vitis vinifera during Trichoderma-induced resistance and in response to Plasmopara viticola using RNA-Seq
GWGT01_01054	SRR520377	SRP013835	SRX768304	1355	796	NA	SINGLE	Vitis vinifera	Leaf	Disease(Plasmopara Viticola)	Characterization of transcriptional reprogramming of Vitis vinifera during Trichoderma-induced resistance and in response to Plasmopara viticola using RNA-Seq
GWGT01_01055	SRR520378	SRP013835	SRX155392	1926	1100	NA	PAIRED	Vitis vinifera	Leaf	Disease(Plasmopara Viticola)	Characterization of transcriptional reprogramming of Vitis vinifera during Trichoderma-induced resistance and in response to Plasmopara viticola using RNA-Seq
GWGT01_01056	SRR520379	SRP013835	SRX155393	3144	1802	NA	PAIRED	Vitis vinifera	Leaf	Disease(Plasmopara Viticola)	Characterization of transcriptional reprogramming of Vitis vinifera during Trichoderma-induced resistance and in response to Plasmopara viticola using RNA-Seq
GWGT01_01057	SRR520380	SRP013835	SRX155393	3591	2074	NA	PAIRED	Vitis vinifera	Leaf	Disease(Plasmopara Viticola)	Characterization of transcriptional reprogramming of Vitis vinifera during Trichoderma-induced resistance and in response to Plasmopara viticola using RNA-Seq
GWGT01_01058	SRR520381	SRP013835	SRX155394	2236	1297	NA	PAIRED	Vitis vinifera	Leaf	Disease(Plasmopara Viticola)	Characterization of transcriptional reprogramming of Vitis vinifera during Trichoderma-induced resistance and in response to Plasmopara viticola using RNA-Seq
GWGT01_01059	SRR520382	SRP013835	SRX155394	2547	1486	NA	PAIRED	Vitis vinifera	Leaf	Disease(Plasmopara Viticola)	Characterization of transcriptional reprogramming of Vitis vinifera during Trichoderma-induced resistance and in response to Plasmopara viticola using RNA-Seq
GWGT01_01060	SRR520383	SRP013835	SRX768305	1228	717	NA	SINGLE	Vitis vinifera	Leaf	Disease(Plasmopara Viticola)	Characterization of transcriptional reprogramming of Vitis vinifera during Trichoderma-induced resistance and in response to Plasmopara viticola using RNA-Seq
GWGT01_01061	SRR520384	SRP013835	SRX155397	1910	1110	NA	PAIRED	Vitis vinifera	Leaf	Disease(Plasmopara Viticola)	Characterization of transcriptional reprogramming of Vitis vinifera during Trichoderma-induced resistance and in response to Plasmopara viticola using RNA-Seq
GWGT01_01062	SRR520385	SRP013835	SRX155399	2808	1632	NA	PAIRED	Vitis vinifera	Leaf	Disease(Plasmopara Viticola)	Characterization of transcriptional reprogramming of Vitis vinifera during Trichoderma-induced resistance and in response to Plasmopara viticola using RNA-Seq
GWGT01_01063	SRR520386	SRP013835	SRX155399	2732	1598	NA	PAIRED	Vitis vinifera	Leaf	Disease(Plasmopara Viticola)	Characterization of transcriptional reprogramming of Vitis vinifera during Trichoderma-induced resistance and in response to Plasmopara viticola using RNA-Seq
GWGT01_01064	SRR520387	SRP013835	SRX155400	1863	1079	NA	PAIRED	Vitis vinifera	Leaf	Disease(Plasmopara Viticola)	Characterization of transcriptional reprogramming of Vitis vinifera during Trichoderma-induced resistance and in response to Plasmopara viticola using RNA-Seq
GWGT01_01065	SRR520388	SRP013835	SRX155400	2447	1438	NA	PAIRED	Vitis vinifera	Leaf	Disease(Plasmopara Viticola)	Characterization of transcriptional reprogramming of Vitis vinifera during Trichoderma-induced resistance and in response to Plasmopara viticola using RNA-Seq
GWGT01_01066	SRR522298	SRP014438	SRX160417	21882	13884	NA	PAIRED	Vitis vinifera	Berry	Growth Stages	Vitis vinifera strain:Corvina Transcriptome or Gene expression
GWGT01_01067	SRR522471	SRP014438	SRX160426	1296	1050	NA	PAIRED	Vitis vinifera	Berry	Growth Stages	Vitis vinifera strain:Corvina Transcriptome or Gene expression
GWGT01_01068	SRR522472	SRP014438	SRX160438	1919	1313	NA	PAIRED	Vitis vinifera	Berry	Growth Stages	Vitis vinifera strain:Corvina Transcriptome or Gene expression
GWGT01_01069	SRR522473	SRP014438	SRX160439	1302	859	NA	PAIRED	Vitis vinifera	Berry	Growth Stages	Vitis vinifera strain:Corvina Transcriptome or Gene expression
GWGT01_01070	SRR522474	SRP014438	SRX160440	1111	903	NA	PAIRED	Vitis vinifera	Berry	Growth Stages	Vitis vinifera strain:Corvina Transcriptome or Gene expression
GWGT01_01071	SRR522475	SRP014438	SRX160441	1029	688	NA	PAIRED	Vitis vinifera	Berry	Growth Stages	Vitis vinifera strain:Corvina Transcriptome or Gene expression
GWGT01_01072	SRR522477	SRP014438	SRX160448	1240	813	NA	PAIRED	Vitis vinifera	Berry	Growth Stages	Vitis vinifera strain:Corvina Transcriptome or Gene expression
GWGT01_01073	SRR522478	SRP014438	SRX160449	3067	2512	NA	PAIRED	Vitis vinifera	Berry	Growth Stages	Vitis vinifera strain:Corvina Transcriptome or Gene expression
GWGT01_01074	SRR522479	SRP014438	SRX160452	2346	1575	NA	PAIRED	Vitis vinifera	Berry	Growth Stages	Vitis vinifera strain:Corvina Transcriptome or Gene expression
GWGT01_01075	SRR522484	SRP014438	SRX160461	992	673	NA	PAIRED	Vitis vinifera	Berry	Growth Stages	Vitis vinifera strain:Corvina Transcriptome or Gene expression
GWGT01_01076	SRR5227652	SRP098802	SRX2536714	2723	1195	NA	SINGLE	Vitis vinifera cv. Pinot Noir	BerrySkin	Hormone(ABA)	new insights into ABA signaling network.
GWGT01_01077	SRR5227653	SRP098802	SRX2536715	2116	929	NA	SINGLE	Vitis vinifera cv. Pinot Noir	BerrySkin	Hormone(ABA)	new insights into ABA signaling network.
GWGT01_01078	SRR5227654	SRP098802	SRX2536716	1819	806	NA	SINGLE	Vitis vinifera cv. Pinot Noir	BerrySkin	Hormone(ABA)	new insights into ABA signaling network.
GWGT01_01079	SRR5227655	SRP098802	SRX2536717	2381	1051	NA	SINGLE	Vitis vinifera cv. Pinot Noir	BerrySkin	Hormone(ABA)	new insights into ABA signaling network.
GWGT01_01080	SRR5227656	SRP098802	SRX2536718	2401	1062	NA	SINGLE	Vitis vinifera cv. Pinot Noir	BerrySkin	Hormone(ABA)	new insights into ABA signaling network.
GWGT01_01081	SRR5227657	SRP098802	SRX2536719	2193	958	NA	SINGLE	Vitis vinifera cv. Pinot Noir	BerrySkin	Hormone(ABA)	new insights into ABA signaling network.
GWGT01_01082	SRR5227658	SRP098802	SRX2536720	2171	950	NA	SINGLE	Vitis vinifera cv. Pinot Noir	BerrySkin	Hormone(ABA)	new insights into ABA signaling network.
GWGT01_01083	SRR5227659	SRP098802	SRX2536721	2222	975	NA	SINGLE	Vitis vinifera cv. Pinot Noir	BerrySkin	Hormone(ABA)	new insights into ABA signaling network.
GWGT01_01084	SRR5227660	SRP098802	SRX2536722	2030	896	NA	SINGLE	Vitis vinifera cv. Pinot Noir	BerrySkin	Hormone(ABA)	new insights into ABA signaling network.
GWGT01_01085	SRR5227661	SRP098802	SRX2536723	2280	997	NA	SINGLE	Vitis vinifera cv. Pinot Noir	BerrySkin	Hormone(ABA)	new insights into ABA signaling network.
GWGT01_01086	SRR5227662	SRP098802	SRX2536724	2108	927	NA	SINGLE	Vitis vinifera cv. Pinot Noir	BerrySkin	Hormone(ABA)	new insights into ABA signaling network.
GWGT01_01087	SRR5227663	SRP098802	SRX2536725	2026	885	NA	SINGLE	Vitis vinifera cv. Pinot Noir	BerrySkin	Hormone(ABA)	new insights into ABA signaling network.
GWGT01_01088	SRR5312243	SRP101359	SRX2612102	63918	42659	NA	SINGLE	Vitis vinifera cv. Cabernet Sauvignon	Leaf	Growth Stages	P.viticola-infected V.vinifera leaves Raw sequence reads
GWGT01_01089	SRR5312244	SRP101359	SRX2612103	13370	8700	NA	PAIRED	Vitis vinifera cv. Thomson seedless	Leaf	Growth Stages	P.viticola-infected V.vinifera leaves Raw sequence reads
GWGT01_01090	SRR5332101	SRP101685	SRX2630928	13444	5423	NA	PAIRED	Vitis vinifera cv. Cabernet Franc	Shoot	Growth Stages	Genome wide identification of long noncoding RNAs responsive to Lasiodiplodia theobromae infection in grapevine
GWGT01_01091	SRR5332102	SRP101685	SRX2630929	13596	5452	NA	PAIRED	Vitis vinifera cv. Cabernet Franc	Shoot	Growth Stages	Genome wide identification of long noncoding RNAs responsive to Lasiodiplodia theobromae infection in grapevine
GWGT01_01092	SRR5332103	SRP101685	SRX2630930	11622	4719	NA	PAIRED	Vitis vinifera cv. Cabernet Franc	Shoot	Growth Stages	Genome wide identification of long noncoding RNAs responsive to Lasiodiplodia theobromae infection in grapevine
GWGT01_01093	SRR5332104	SRP101685	SRX2630931	13858	5506	NA	PAIRED	Vitis vinifera cv. Cabernet Franc	Shoot	Growth Stages	Genome wide identification of long noncoding RNAs responsive to Lasiodiplodia theobromae infection in grapevine
GWGT01_01094	SRR5332105	SRP101685	SRX2630932	12882	5064	NA	PAIRED	Vitis vinifera cv. Merlot	Shoot	Growth Stages	Genome wide identification of long noncoding RNAs responsive to Lasiodiplodia theobromae infection in grapevine
GWGT01_01095	SRR5332106	SRP101685	SRX2630933	15018	5933	NA	PAIRED	Vitis vinifera cv. Merlot	Shoot	Growth Stages	Genome wide identification of long noncoding RNAs responsive to Lasiodiplodia theobromae infection in grapevine
GWGT01_01096	SRR5332107	SRP101685	SRX2630934	14936	5541	NA	PAIRED	Vitis vinifera cv. Merlot	Shoot	Growth Stages	Genome wide identification of long noncoding RNAs responsive to Lasiodiplodia theobromae infection in grapevine
GWGT01_01097	SRR5332108	SRP101685	SRX2630935	14241	5716	NA	PAIRED	Vitis vinifera cv. Merlot	Shoot	Growth Stages	Genome wide identification of long noncoding RNAs responsive to Lasiodiplodia theobromae infection in grapevine
GWGT01_01098	SRR5405118	SRP102870	SRX2697697	1708	692	NA	PAIRED	Vitis vinifera cv. Grapevine PN40024	Berry	Growth Stages	fruitENCODE: An encyclopedia of DNA elements for fruit ripening
GWGT01_01099	SRR5405121	SRP102870	SRX2697700	1131	429	NA	PAIRED	Vitis vinifera cv. Grapevine PN40024	Leaf	Growth Stages	fruitENCODE: An encyclopedia of DNA elements for fruit ripening
GWGT01_01100	SRR5453831	SRP104147	SRX2741997	814	289	GSM2579801	SINGLE	Vitis vinifera cv. Cabernet Sauvignon clone FPS 19	Stem	Different Tissues	Genome-wide expression profiling of grapevine (Vitis vinifera cv Cabernet Sauvignon) woody stems and asymptomatic leaves during a time course of infection by Neofusicoccum parvum
GWGT01_01101	SRR5453832	SRP104147	SRX2741998	773	269	GSM2579802	SINGLE	Vitis vinifera cv. Cabernet Sauvignon clone FPS 19	Stem	Different Tissues	Genome-wide expression profiling of grapevine (Vitis vinifera cv Cabernet Sauvignon) woody stems and asymptomatic leaves during a time course of infection by Neofusicoccum parvum
GWGT01_01102	SRR5453833	SRP104147	SRX2741999	654	231	GSM2579803	SINGLE	Vitis vinifera cv. Cabernet Sauvignon clone FPS 19	Stem	Different Tissues	Genome-wide expression profiling of grapevine (Vitis vinifera cv Cabernet Sauvignon) woody stems and asymptomatic leaves during a time course of infection by Neofusicoccum parvum
GWGT01_01103	SRR5453834	SRP104147	SRX2742000	814	293	GSM2579804	SINGLE	Vitis vinifera cv. Cabernet Sauvignon clone FPS 19	Stem	Different Tissues	Genome-wide expression profiling of grapevine (Vitis vinifera cv Cabernet Sauvignon) woody stems and asymptomatic leaves during a time course of infection by Neofusicoccum parvum
GWGT01_01104	SRR5453835	SRP104147	SRX2742001	502	178	GSM2579805	SINGLE	Vitis vinifera cv. Cabernet Sauvignon clone FPS 19	Stem	Different Tissues	Genome-wide expression profiling of grapevine (Vitis vinifera cv Cabernet Sauvignon) woody stems and asymptomatic leaves during a time course of infection by Neofusicoccum parvum
GWGT01_01105	SRR5453836	SRP104147	SRX2742002	893	310	GSM2579806	SINGLE	Vitis vinifera cv. Cabernet Sauvignon clone FPS 19	Stem	Different Tissues	Genome-wide expression profiling of grapevine (Vitis vinifera cv Cabernet Sauvignon) woody stems and asymptomatic leaves during a time course of infection by Neofusicoccum parvum
GWGT01_01106	SRR5453837	SRP104147	SRX2742003	891	316	GSM2579807	SINGLE	Vitis vinifera cv. Cabernet Sauvignon clone FPS 19	Stem	Different Tissues	Genome-wide expression profiling of grapevine (Vitis vinifera cv Cabernet Sauvignon) woody stems and asymptomatic leaves during a time course of infection by Neofusicoccum parvum
GWGT01_01107	SRR5453838	SRP104147	SRX2742004	557	198	GSM2579808	SINGLE	Vitis vinifera cv. Cabernet Sauvignon clone FPS 19	Stem	Different Tissues	Genome-wide expression profiling of grapevine (Vitis vinifera cv Cabernet Sauvignon) woody stems and asymptomatic leaves during a time course of infection by Neofusicoccum parvum
GWGT01_01108	SRR5453839	SRP104147	SRX2742005	916	326	GSM2579809	SINGLE	Vitis vinifera cv. Cabernet Sauvignon clone FPS 19	Stem	Different Tissues	Genome-wide expression profiling of grapevine (Vitis vinifera cv Cabernet Sauvignon) woody stems and asymptomatic leaves during a time course of infection by Neofusicoccum parvum
GWGT01_01109	SRR5453841	SRP104147	SRX2742007	506	182	GSM2579811	SINGLE	Vitis vinifera cv. Cabernet Sauvignon clone FPS 19	Stem	Different Tissues	Genome-wide expression profiling of grapevine (Vitis vinifera cv Cabernet Sauvignon) woody stems and asymptomatic leaves during a time course of infection by Neofusicoccum parvum
GWGT01_01110	SRR5453842	SRP104147	SRX2742008	702	249	GSM2579812	SINGLE	Vitis vinifera cv. Cabernet Sauvignon clone FPS 19	Stem	Different Tissues	Genome-wide expression profiling of grapevine (Vitis vinifera cv Cabernet Sauvignon) woody stems and asymptomatic leaves during a time course of infection by Neofusicoccum parvum
GWGT01_01111	SRR5453843	SRP104147	SRX2742009	806	288	GSM2579813	SINGLE	Vitis vinifera cv. Cabernet Sauvignon clone FPS 19	Stem	Different Tissues	Genome-wide expression profiling of grapevine (Vitis vinifera cv Cabernet Sauvignon) woody stems and asymptomatic leaves during a time course of infection by Neofusicoccum parvum
GWGT01_01112	SRR5453844	SRP104147	SRX2742010	806	290	GSM2579814	SINGLE	Vitis vinifera cv. Cabernet Sauvignon clone FPS 19	Stem	Different Tissues	Genome-wide expression profiling of grapevine (Vitis vinifera cv Cabernet Sauvignon) woody stems and asymptomatic leaves during a time course of infection by Neofusicoccum parvum
GWGT01_01113	SRR5453846	SRP104147	SRX2742012	720	255	GSM2579816	SINGLE	Vitis vinifera cv. Cabernet Sauvignon clone FPS 19	Stem	Different Tissues	Genome-wide expression profiling of grapevine (Vitis vinifera cv Cabernet Sauvignon) woody stems and asymptomatic leaves during a time course of infection by Neofusicoccum parvum
GWGT01_01114	SRR5453847	SRP104147	SRX2742013	530	191	GSM2579817	SINGLE	Vitis vinifera cv. Cabernet Sauvignon clone FPS 19	Stem	Different Tissues	Genome-wide expression profiling of grapevine (Vitis vinifera cv Cabernet Sauvignon) woody stems and asymptomatic leaves during a time course of infection by Neofusicoccum parvum
GWGT01_01115	SRR5453848	SRP104147	SRX2742014	723	256	GSM2579818	SINGLE	Vitis vinifera cv. Cabernet Sauvignon clone FPS 19	Stem	Different Tissues	Genome-wide expression profiling of grapevine (Vitis vinifera cv Cabernet Sauvignon) woody stems and asymptomatic leaves during a time course of infection by Neofusicoccum parvum
GWGT01_01116	SRR5453849	SRP104147	SRX2742015	534	189	GSM2579819	SINGLE	Vitis vinifera cv. Cabernet Sauvignon clone FPS 19	Stem	Different Tissues	Genome-wide expression profiling of grapevine (Vitis vinifera cv Cabernet Sauvignon) woody stems and asymptomatic leaves during a time course of infection by Neofusicoccum parvum
GWGT01_01117	SRR5453850	SRP104147	SRX2742016	701	251	GSM2579820	SINGLE	Vitis vinifera cv. Cabernet Sauvignon clone FPS 19	Stem	Different Tissues	Genome-wide expression profiling of grapevine (Vitis vinifera cv Cabernet Sauvignon) woody stems and asymptomatic leaves during a time course of infection by Neofusicoccum parvum
GWGT01_01118	SRR5453851	SRP104147	SRX2742017	686	243	GSM2579821	SINGLE	Vitis vinifera cv. Cabernet Sauvignon clone FPS 19	Stem	Different Tissues	Genome-wide expression profiling of grapevine (Vitis vinifera cv Cabernet Sauvignon) woody stems and asymptomatic leaves during a time course of infection by Neofusicoccum parvum
GWGT01_01119	SRR5453852	SRP104147	SRX2742018	890	320	GSM2579822	SINGLE	Vitis vinifera cv. Cabernet Sauvignon clone FPS 19	Stem	Different Tissues	Genome-wide expression profiling of grapevine (Vitis vinifera cv Cabernet Sauvignon) woody stems and asymptomatic leaves during a time course of infection by Neofusicoccum parvum
GWGT01_01120	SRR5453853	SRP104147	SRX2742019	916	328	GSM2579823	SINGLE	Vitis vinifera cv. Cabernet Sauvignon clone FPS 19	Stem	Different Tissues	Genome-wide expression profiling of grapevine (Vitis vinifera cv Cabernet Sauvignon) woody stems and asymptomatic leaves during a time course of infection by Neofusicoccum parvum
GWGT01_01121	SRR5453854	SRP104147	SRX2742020	757	269	GSM2579824	SINGLE	Vitis vinifera cv. Cabernet Sauvignon clone FPS 19	Stem	Different Tissues	Genome-wide expression profiling of grapevine (Vitis vinifera cv Cabernet Sauvignon) woody stems and asymptomatic leaves during a time course of infection by Neofusicoccum parvum
GWGT01_01122	SRR5453855	SRP104147	SRX2742021	827	293	GSM2579825	SINGLE	Vitis vinifera cv. Cabernet Sauvignon clone FPS 19	Stem	Different Tissues	Genome-wide expression profiling of grapevine (Vitis vinifera cv Cabernet Sauvignon) woody stems and asymptomatic leaves during a time course of infection by Neofusicoccum parvum
GWGT01_01123	SRR5453856	SRP104147	SRX2742022	826	294	GSM2579826	SINGLE	Vitis vinifera cv. Cabernet Sauvignon clone FPS 19	Stem	Different Tissues	Genome-wide expression profiling of grapevine (Vitis vinifera cv Cabernet Sauvignon) woody stems and asymptomatic leaves during a time course of infection by Neofusicoccum parvum
GWGT01_01124	SRR5453857	SRP104147	SRX2742023	910	317	GSM2579827	SINGLE	Vitis vinifera cv. Cabernet Sauvignon clone FPS 19	Stem	Different Tissues	Genome-wide expression profiling of grapevine (Vitis vinifera cv Cabernet Sauvignon) woody stems and asymptomatic leaves during a time course of infection by Neofusicoccum parvum
GWGT01_01125	SRR5453858	SRP104147	SRX2742024	544	194	GSM2579828	SINGLE	Vitis vinifera cv. Cabernet Sauvignon clone FPS 19	Stem	Different Tissues	Genome-wide expression profiling of grapevine (Vitis vinifera cv Cabernet Sauvignon) woody stems and asymptomatic leaves during a time course of infection by Neofusicoccum parvum
GWGT01_01126	SRR5453859	SRP104147	SRX2742025	792	273	GSM2579829	SINGLE	Vitis vinifera cv. Cabernet Sauvignon clone FPS 19	Stem	Different Tissues	Genome-wide expression profiling of grapevine (Vitis vinifera cv Cabernet Sauvignon) woody stems and asymptomatic leaves during a time course of infection by Neofusicoccum parvum
GWGT01_01127	SRR5453860	SRP104147	SRX2742026	969	348	GSM2579830	SINGLE	Vitis vinifera cv. Cabernet Sauvignon clone FPS 19	Stem	Different Tissues	Genome-wide expression profiling of grapevine (Vitis vinifera cv Cabernet Sauvignon) woody stems and asymptomatic leaves during a time course of infection by Neofusicoccum parvum
GWGT01_01128	SRR5453861	SRP104147	SRX2742027	930	326	GSM2579831	SINGLE	Vitis vinifera cv. Cabernet Sauvignon clone FPS 19	Stem	Different Tissues	Genome-wide expression profiling of grapevine (Vitis vinifera cv Cabernet Sauvignon) woody stems and asymptomatic leaves during a time course of infection by Neofusicoccum parvum
GWGT01_01129	SRR5453862	SRP104147	SRX2742028	682	244	GSM2579832	SINGLE	Vitis vinifera cv. Cabernet Sauvignon clone FPS 19	Stem	Different Tissues	Genome-wide expression profiling of grapevine (Vitis vinifera cv Cabernet Sauvignon) woody stems and asymptomatic leaves during a time course of infection by Neofusicoccum parvum
GWGT01_01130	SRR5453863	SRP104147	SRX2742029	876	298	GSM2579833	SINGLE	Vitis vinifera cv. Cabernet Sauvignon clone FPS 19	Stem	Different Tissues	Genome-wide expression profiling of grapevine (Vitis vinifera cv Cabernet Sauvignon) woody stems and asymptomatic leaves during a time course of infection by Neofusicoccum parvum
GWGT01_01131	SRR5453864	SRP104147	SRX2742030	922	325	GSM2579834	SINGLE	Vitis vinifera cv. Cabernet Sauvignon clone FPS 19	Stem	Different Tissues	Genome-wide expression profiling of grapevine (Vitis vinifera cv Cabernet Sauvignon) woody stems and asymptomatic leaves during a time course of infection by Neofusicoccum parvum
GWGT01_01132	SRR5453865	SRP104147	SRX2742031	868	306	GSM2579835	SINGLE	Vitis vinifera cv. Cabernet Sauvignon clone FPS 19	Stem	Different Tissues	Genome-wide expression profiling of grapevine (Vitis vinifera cv Cabernet Sauvignon) woody stems and asymptomatic leaves during a time course of infection by Neofusicoccum parvum
GWGT01_01133	SRR5453866	SRP104147	SRX2742032	748	263	GSM2579836	SINGLE	Vitis vinifera cv. Cabernet Sauvignon clone FPS 19	Stem	Different Tissues	Genome-wide expression profiling of grapevine (Vitis vinifera cv Cabernet Sauvignon) woody stems and asymptomatic leaves during a time course of infection by Neofusicoccum parvum
GWGT01_01134	SRR5453867	SRP104147	SRX2742033	863	302	GSM2579837	SINGLE	Vitis vinifera cv. Cabernet Sauvignon clone FPS 19	Stem	Different Tissues	Genome-wide expression profiling of grapevine (Vitis vinifera cv Cabernet Sauvignon) woody stems and asymptomatic leaves during a time course of infection by Neofusicoccum parvum
GWGT01_01135	SRR5453868	SRP104147	SRX2742034	2029	692	GSM2579838	SINGLE	Vitis vinifera cv. Cabernet Sauvignon clone FPS 19	Stem	Different Tissues	Genome-wide expression profiling of grapevine (Vitis vinifera cv Cabernet Sauvignon) woody stems and asymptomatic leaves during a time course of infection by Neofusicoccum parvum
GWGT01_01136	SRR5453869	SRP104147	SRX2742035	863	297	GSM2579839	SINGLE	Vitis vinifera cv. Cabernet Sauvignon clone FPS 19	Stem	Different Tissues	Genome-wide expression profiling of grapevine (Vitis vinifera cv Cabernet Sauvignon) woody stems and asymptomatic leaves during a time course of infection by Neofusicoccum parvum
GWGT01_01137	SRR5453870	SRP104147	SRX2742036	865	301	GSM2579841	SINGLE	Vitis vinifera cv. Cabernet Sauvignon clone FPS 19	Stem	Different Tissues	Genome-wide expression profiling of grapevine (Vitis vinifera cv Cabernet Sauvignon) woody stems and asymptomatic leaves during a time course of infection by Neofusicoccum parvum
GWGT01_01138	SRR5453871	SRP104147	SRX2742037	481	171	GSM2579842	SINGLE	Vitis vinifera cv. Cabernet Sauvignon clone FPS 19	Stem	Different Tissues	Genome-wide expression profiling of grapevine (Vitis vinifera cv Cabernet Sauvignon) woody stems and asymptomatic leaves during a time course of infection by Neofusicoccum parvum
GWGT01_01139	SRR5453872	SRP104147	SRX2742038	725	258	GSM2579843	SINGLE	Vitis vinifera cv. Cabernet Sauvignon clone FPS 19	Stem	Different Tissues	Genome-wide expression profiling of grapevine (Vitis vinifera cv Cabernet Sauvignon) woody stems and asymptomatic leaves during a time course of infection by Neofusicoccum parvum
GWGT01_01140	SRR5453873	SRP104147	SRX2742039	480	170	GSM2579844	SINGLE	Vitis vinifera cv. Cabernet Sauvignon clone FPS 19	Stem	Different Tissues	Genome-wide expression profiling of grapevine (Vitis vinifera cv Cabernet Sauvignon) woody stems and asymptomatic leaves during a time course of infection by Neofusicoccum parvum
GWGT01_01141	SRR5453874	SRP104147	SRX2742040	872	302	GSM2579845	SINGLE	Vitis vinifera cv. Cabernet Sauvignon clone FPS 19	Stem	Different Tissues	Genome-wide expression profiling of grapevine (Vitis vinifera cv Cabernet Sauvignon) woody stems and asymptomatic leaves during a time course of infection by Neofusicoccum parvum
GWGT01_01142	SRR5453875	SRP104147	SRX2742041	677	238	GSM2579846	SINGLE	Vitis vinifera cv. Cabernet Sauvignon clone FPS 19	Stem	Different Tissues	Genome-wide expression profiling of grapevine (Vitis vinifera cv Cabernet Sauvignon) woody stems and asymptomatic leaves during a time course of infection by Neofusicoccum parvum
GWGT01_01143	SRR5453876	SRP104147	SRX2742042	578	205	GSM2579847	SINGLE	Vitis vinifera cv. Cabernet Sauvignon clone FPS 19	Stem	Different Tissues	Genome-wide expression profiling of grapevine (Vitis vinifera cv Cabernet Sauvignon) woody stems and asymptomatic leaves during a time course of infection by Neofusicoccum parvum
GWGT01_01144	SRR5453877	SRP104147	SRX2742043	1001	352	GSM2579848	SINGLE	Vitis vinifera cv. Cabernet Sauvignon clone FPS 19	Stem	Different Tissues	Genome-wide expression profiling of grapevine (Vitis vinifera cv Cabernet Sauvignon) woody stems and asymptomatic leaves during a time course of infection by Neofusicoccum parvum
GWGT01_01145	SRR5453878	SRP104147	SRX2742044	781	278	GSM2579849	SINGLE	Vitis vinifera cv. Cabernet Sauvignon clone FPS 19	Stem	Different Tissues	Genome-wide expression profiling of grapevine (Vitis vinifera cv Cabernet Sauvignon) woody stems and asymptomatic leaves during a time course of infection by Neofusicoccum parvum
GWGT01_01146	SRR5453879	SRP104147	SRX2742045	810	277	GSM2579850	SINGLE	Vitis vinifera cv. Cabernet Sauvignon clone FPS 19	Stem	Different Tissues	Genome-wide expression profiling of grapevine (Vitis vinifera cv Cabernet Sauvignon) woody stems and asymptomatic leaves during a time course of infection by Neofusicoccum parvum
GWGT01_01147	SRR5453880	SRP104147	SRX2742046	650	231	GSM2579851	SINGLE	Vitis vinifera cv. Cabernet Sauvignon clone FPS 19	Stem	Different Tissues	Genome-wide expression profiling of grapevine (Vitis vinifera cv Cabernet Sauvignon) woody stems and asymptomatic leaves during a time course of infection by Neofusicoccum parvum
GWGT01_01148	SRR5453881	SRP104147	SRX2742047	707	253	GSM2579852	SINGLE	Vitis vinifera cv. Cabernet Sauvignon clone FPS 19	Stem	Different Tissues	Genome-wide expression profiling of grapevine (Vitis vinifera cv Cabernet Sauvignon) woody stems and asymptomatic leaves during a time course of infection by Neofusicoccum parvum
GWGT01_01149	SRR5453882	SRP104147	SRX2742048	890	309	GSM2579853	SINGLE	Vitis vinifera cv. Cabernet Sauvignon clone FPS 19	Stem	Different Tissues	Genome-wide expression profiling of grapevine (Vitis vinifera cv Cabernet Sauvignon) woody stems and asymptomatic leaves during a time course of infection by Neofusicoccum parvum
GWGT01_01150	SRR5453883	SRP104147	SRX2742049	898	307	GSM2579854	SINGLE	Vitis vinifera cv. Cabernet Sauvignon clone FPS 19	Stem	Different Tissues	Genome-wide expression profiling of grapevine (Vitis vinifera cv Cabernet Sauvignon) woody stems and asymptomatic leaves during a time course of infection by Neofusicoccum parvum
GWGT01_01151	SRR5453884	SRP104147	SRX2742050	1056	372	GSM2579855	SINGLE	Vitis vinifera cv. Cabernet Sauvignon clone FPS 19	Stem	Different Tissues	Genome-wide expression profiling of grapevine (Vitis vinifera cv Cabernet Sauvignon) woody stems and asymptomatic leaves during a time course of infection by Neofusicoccum parvum
GWGT01_01152	SRR5453885	SRP104147	SRX2742051	805	277	GSM2579856	SINGLE	Vitis vinifera cv. Cabernet Sauvignon clone FPS 19	Stem	Different Tissues	Genome-wide expression profiling of grapevine (Vitis vinifera cv Cabernet Sauvignon) woody stems and asymptomatic leaves during a time course of infection by Neofusicoccum parvum
GWGT01_01153	SRR5453886	SRP104147	SRX2742052	767	286	GSM2579857	SINGLE	Vitis vinifera cv. Cabernet Sauvignon clone FPS 19	Stem	Different Tissues	Genome-wide expression profiling of grapevine (Vitis vinifera cv Cabernet Sauvignon) woody stems and asymptomatic leaves during a time course of infection by Neofusicoccum parvum
GWGT01_01154	SRR5453887	SRP104147	SRX2742053	829	289	GSM2579858	SINGLE	Vitis vinifera cv. Cabernet Sauvignon clone FPS 19	Stem	Different Tissues	Genome-wide expression profiling of grapevine (Vitis vinifera cv Cabernet Sauvignon) woody stems and asymptomatic leaves during a time course of infection by Neofusicoccum parvum
GWGT01_01155	SRR5453888	SRP104147	SRX2742054	731	261	GSM2579859	SINGLE	Vitis vinifera cv. Cabernet Sauvignon clone FPS 19	Stem	Different Tissues	Genome-wide expression profiling of grapevine (Vitis vinifera cv Cabernet Sauvignon) woody stems and asymptomatic leaves during a time course of infection by Neofusicoccum parvum
GWGT01_01156	SRR5453889	SRP104147	SRX2742055	716	253	GSM2579860	SINGLE	Vitis vinifera cv. Cabernet Sauvignon clone FPS 19	Stem	Different Tissues	Genome-wide expression profiling of grapevine (Vitis vinifera cv Cabernet Sauvignon) woody stems and asymptomatic leaves during a time course of infection by Neofusicoccum parvum
GWGT01_01157	SRR5453890	SRP104147	SRX2742056	529	188	GSM2579861	SINGLE	Vitis vinifera cv. Cabernet Sauvignon clone FPS 19	Stem	Different Tissues	Genome-wide expression profiling of grapevine (Vitis vinifera cv Cabernet Sauvignon) woody stems and asymptomatic leaves during a time course of infection by Neofusicoccum parvum
GWGT01_01158	SRR5453891	SRP104147	SRX2742057	760	267	GSM2579862	SINGLE	Vitis vinifera cv. Cabernet Sauvignon clone FPS 19	Stem	Different Tissues	Genome-wide expression profiling of grapevine (Vitis vinifera cv Cabernet Sauvignon) woody stems and asymptomatic leaves during a time course of infection by Neofusicoccum parvum
GWGT01_01159	SRR5453892	SRP104147	SRX2742058	866	310	GSM2579863	SINGLE	Vitis vinifera cv. Cabernet Sauvignon clone FPS 19	Stem	Different Tissues	Genome-wide expression profiling of grapevine (Vitis vinifera cv Cabernet Sauvignon) woody stems and asymptomatic leaves during a time course of infection by Neofusicoccum parvum
GWGT01_01160	SRR5453893	SRP104147	SRX2742059	730	247	GSM2579864	SINGLE	Vitis vinifera cv. Cabernet Sauvignon clone FPS 19	Leaf	Different Tissues	Genome-wide expression profiling of grapevine (Vitis vinifera cv Cabernet Sauvignon) woody stems and asymptomatic leaves during a time course of infection by Neofusicoccum parvum
GWGT01_01161	SRR5453894	SRP104147	SRX2742060	959	323	GSM2579865	SINGLE	Vitis vinifera cv. Cabernet Sauvignon clone FPS 19	Leaf	Different Tissues	Genome-wide expression profiling of grapevine (Vitis vinifera cv Cabernet Sauvignon) woody stems and asymptomatic leaves during a time course of infection by Neofusicoccum parvum
GWGT01_01162	SRR5453895	SRP104147	SRX2742061	930	311	GSM2579866	SINGLE	Vitis vinifera cv. Cabernet Sauvignon clone FPS 19	Leaf	Different Tissues	Genome-wide expression profiling of grapevine (Vitis vinifera cv Cabernet Sauvignon) woody stems and asymptomatic leaves during a time course of infection by Neofusicoccum parvum
GWGT01_01163	SRR5453896	SRP104147	SRX2742062	869	294	GSM2579867	SINGLE	Vitis vinifera cv. Cabernet Sauvignon clone FPS 19	Leaf	Different Tissues	Genome-wide expression profiling of grapevine (Vitis vinifera cv Cabernet Sauvignon) woody stems and asymptomatic leaves during a time course of infection by Neofusicoccum parvum
GWGT01_01164	SRR5453897	SRP104147	SRX2742063	785	269	GSM2579868	SINGLE	Vitis vinifera cv. Cabernet Sauvignon clone FPS 19	Leaf	Different Tissues	Genome-wide expression profiling of grapevine (Vitis vinifera cv Cabernet Sauvignon) woody stems and asymptomatic leaves during a time course of infection by Neofusicoccum parvum
GWGT01_01165	SRR5453898	SRP104147	SRX2742064	857	292	GSM2579869	SINGLE	Vitis vinifera cv. Cabernet Sauvignon clone FPS 19	Leaf	Different Tissues	Genome-wide expression profiling of grapevine (Vitis vinifera cv Cabernet Sauvignon) woody stems and asymptomatic leaves during a time course of infection by Neofusicoccum parvum
GWGT01_01166	SRR5453899	SRP104147	SRX2742065	788	264	GSM2579870	SINGLE	Vitis vinifera cv. Cabernet Sauvignon clone FPS 19	Leaf	Different Tissues	Genome-wide expression profiling of grapevine (Vitis vinifera cv Cabernet Sauvignon) woody stems and asymptomatic leaves during a time course of infection by Neofusicoccum parvum
GWGT01_01167	SRR5453900	SRP104147	SRX2742066	878	297	GSM2579871	SINGLE	Vitis vinifera cv. Cabernet Sauvignon clone FPS 19	Leaf	Different Tissues	Genome-wide expression profiling of grapevine (Vitis vinifera cv Cabernet Sauvignon) woody stems and asymptomatic leaves during a time course of infection by Neofusicoccum parvum
GWGT01_01168	SRR5453901	SRP104147	SRX2742067	1016	344	GSM2579872	SINGLE	Vitis vinifera cv. Cabernet Sauvignon clone FPS 19	Leaf	Different Tissues	Genome-wide expression profiling of grapevine (Vitis vinifera cv Cabernet Sauvignon) woody stems and asymptomatic leaves during a time course of infection by Neofusicoccum parvum
GWGT01_01169	SRR5453902	SRP104147	SRX2742068	974	324	GSM2579873	SINGLE	Vitis vinifera cv. Cabernet Sauvignon clone FPS 19	Leaf	Different Tissues	Genome-wide expression profiling of grapevine (Vitis vinifera cv Cabernet Sauvignon) woody stems and asymptomatic leaves during a time course of infection by Neofusicoccum parvum
GWGT01_01170	SRR5453903	SRP104147	SRX2742069	781	259	GSM2579874	SINGLE	Vitis vinifera cv. Cabernet Sauvignon clone FPS 19	Leaf	Different Tissues	Genome-wide expression profiling of grapevine (Vitis vinifera cv Cabernet Sauvignon) woody stems and asymptomatic leaves during a time course of infection by Neofusicoccum parvum
GWGT01_01171	SRR5453904	SRP104147	SRX2742070	813	278	GSM2579875	SINGLE	Vitis vinifera cv. Cabernet Sauvignon clone FPS 19	Leaf	Different Tissues	Genome-wide expression profiling of grapevine (Vitis vinifera cv Cabernet Sauvignon) woody stems and asymptomatic leaves during a time course of infection by Neofusicoccum parvum
GWGT01_01172	SRR5453905	SRP104147	SRX2742071	864	298	GSM2579876	SINGLE	Vitis vinifera cv. Cabernet Sauvignon clone FPS 19	Leaf	Different Tissues	Genome-wide expression profiling of grapevine (Vitis vinifera cv Cabernet Sauvignon) woody stems and asymptomatic leaves during a time course of infection by Neofusicoccum parvum
GWGT01_01173	SRR5453906	SRP104147	SRX2742072	818	283	GSM2579877	SINGLE	Vitis vinifera cv. Cabernet Sauvignon clone FPS 19	Leaf	Different Tissues	Genome-wide expression profiling of grapevine (Vitis vinifera cv Cabernet Sauvignon) woody stems and asymptomatic leaves during a time course of infection by Neofusicoccum parvum
GWGT01_01174	SRR5453907	SRP104147	SRX2742073	888	306	GSM2579878	SINGLE	Vitis vinifera cv. Cabernet Sauvignon clone FPS 19	Leaf	Different Tissues	Genome-wide expression profiling of grapevine (Vitis vinifera cv Cabernet Sauvignon) woody stems and asymptomatic leaves during a time course of infection by Neofusicoccum parvum
GWGT01_01175	SRR5453908	SRP104147	SRX2742074	905	309	GSM2579879	SINGLE	Vitis vinifera cv. Cabernet Sauvignon clone FPS 19	Leaf	Different Tissues	Genome-wide expression profiling of grapevine (Vitis vinifera cv Cabernet Sauvignon) woody stems and asymptomatic leaves during a time course of infection by Neofusicoccum parvum
GWGT01_01176	SRR5453909	SRP104147	SRX2742075	869	295	GSM2579880	SINGLE	Vitis vinifera cv. Cabernet Sauvignon clone FPS 19	Leaf	Different Tissues	Genome-wide expression profiling of grapevine (Vitis vinifera cv Cabernet Sauvignon) woody stems and asymptomatic leaves during a time course of infection by Neofusicoccum parvum
GWGT01_01177	SRR5453910	SRP104147	SRX2742076	821	281	GSM2579881	SINGLE	Vitis vinifera cv. Cabernet Sauvignon clone FPS 19	Leaf	Different Tissues	Genome-wide expression profiling of grapevine (Vitis vinifera cv Cabernet Sauvignon) woody stems and asymptomatic leaves during a time course of infection by Neofusicoccum parvum
GWGT01_01178	SRR5453911	SRP104147	SRX2742077	848	291	GSM2579882	SINGLE	Vitis vinifera cv. Cabernet Sauvignon clone FPS 19	Leaf	Different Tissues	Genome-wide expression profiling of grapevine (Vitis vinifera cv Cabernet Sauvignon) woody stems and asymptomatic leaves during a time course of infection by Neofusicoccum parvum
GWGT01_01179	SRR5453912	SRP104147	SRX2742078	908	313	GSM2579883	SINGLE	Vitis vinifera cv. Cabernet Sauvignon clone FPS 19	Leaf	Different Tissues	Genome-wide expression profiling of grapevine (Vitis vinifera cv Cabernet Sauvignon) woody stems and asymptomatic leaves during a time course of infection by Neofusicoccum parvum
GWGT01_01180	SRR5453913	SRP104147	SRX2742079	873	297	GSM2579884	SINGLE	Vitis vinifera cv. Cabernet Sauvignon clone FPS 19	Leaf	Different Tissues	Genome-wide expression profiling of grapevine (Vitis vinifera cv Cabernet Sauvignon) woody stems and asymptomatic leaves during a time course of infection by Neofusicoccum parvum
GWGT01_01181	SRR5453914	SRP104147	SRX2742080	941	319	GSM2579885	SINGLE	Vitis vinifera cv. Cabernet Sauvignon clone FPS 19	Leaf	Different Tissues	Genome-wide expression profiling of grapevine (Vitis vinifera cv Cabernet Sauvignon) woody stems and asymptomatic leaves during a time course of infection by Neofusicoccum parvum
GWGT01_01182	SRR5453915	SRP104147	SRX2742081	812	275	GSM2579886	SINGLE	Vitis vinifera cv. Cabernet Sauvignon clone FPS 19	Leaf	Different Tissues	Genome-wide expression profiling of grapevine (Vitis vinifera cv Cabernet Sauvignon) woody stems and asymptomatic leaves during a time course of infection by Neofusicoccum parvum
GWGT01_01183	SRR5453916	SRP104147	SRX2742082	734	252	GSM2579887	SINGLE	Vitis vinifera cv. Cabernet Sauvignon clone FPS 19	Leaf	Different Tissues	Genome-wide expression profiling of grapevine (Vitis vinifera cv Cabernet Sauvignon) woody stems and asymptomatic leaves during a time course of infection by Neofusicoccum parvum
GWGT01_01184	SRR5453917	SRP104147	SRX2742083	812	278	GSM2579888	SINGLE	Vitis vinifera cv. Cabernet Sauvignon clone FPS 19	Leaf	Different Tissues	Genome-wide expression profiling of grapevine (Vitis vinifera cv Cabernet Sauvignon) woody stems and asymptomatic leaves during a time course of infection by Neofusicoccum parvum
GWGT01_01185	SRR5453918	SRP104147	SRX2742084	836	284	GSM2579889	SINGLE	Vitis vinifera cv. Cabernet Sauvignon clone FPS 19	Leaf	Different Tissues	Genome-wide expression profiling of grapevine (Vitis vinifera cv Cabernet Sauvignon) woody stems and asymptomatic leaves during a time course of infection by Neofusicoccum parvum
GWGT01_01186	SRR5453919	SRP104147	SRX2742085	715	242	GSM2579890	SINGLE	Vitis vinifera cv. Cabernet Sauvignon clone FPS 19	Leaf	Different Tissues	Genome-wide expression profiling of grapevine (Vitis vinifera cv Cabernet Sauvignon) woody stems and asymptomatic leaves during a time course of infection by Neofusicoccum parvum
GWGT01_01187	SRR5453920	SRP104147	SRX2742086	664	225	GSM2579891	SINGLE	Vitis vinifera cv. Cabernet Sauvignon clone FPS 19	Leaf	Different Tissues	Genome-wide expression profiling of grapevine (Vitis vinifera cv Cabernet Sauvignon) woody stems and asymptomatic leaves during a time course of infection by Neofusicoccum parvum
GWGT01_01188	SRR5453921	SRP104147	SRX2742087	771	262	GSM2579892	SINGLE	Vitis vinifera cv. Cabernet Sauvignon clone FPS 19	Leaf	Different Tissues	Genome-wide expression profiling of grapevine (Vitis vinifera cv Cabernet Sauvignon) woody stems and asymptomatic leaves during a time course of infection by Neofusicoccum parvum
GWGT01_01189	SRR5453922	SRP104147	SRX2742088	1209	408	GSM2579893	SINGLE	Vitis vinifera cv. Cabernet Sauvignon clone FPS 19	Leaf	Different Tissues	Genome-wide expression profiling of grapevine (Vitis vinifera cv Cabernet Sauvignon) woody stems and asymptomatic leaves during a time course of infection by Neofusicoccum parvum
GWGT01_01190	SRR5453923	SRP104147	SRX2742089	716	246	GSM2579894	SINGLE	Vitis vinifera cv. Cabernet Sauvignon clone FPS 19	Leaf	Different Tissues	Genome-wide expression profiling of grapevine (Vitis vinifera cv Cabernet Sauvignon) woody stems and asymptomatic leaves during a time course of infection by Neofusicoccum parvum
GWGT01_01191	SRR5453924	SRP104147	SRX2742090	726	245	GSM2579895	SINGLE	Vitis vinifera cv. Cabernet Sauvignon clone FPS 19	Leaf	Different Tissues	Genome-wide expression profiling of grapevine (Vitis vinifera cv Cabernet Sauvignon) woody stems and asymptomatic leaves during a time course of infection by Neofusicoccum parvum
GWGT01_01192	SRR5453925	SRP104147	SRX2742091	934	314	GSM2579896	SINGLE	Vitis vinifera cv. Cabernet Sauvignon clone FPS 19	Leaf	Different Tissues	Genome-wide expression profiling of grapevine (Vitis vinifera cv Cabernet Sauvignon) woody stems and asymptomatic leaves during a time course of infection by Neofusicoccum parvum
GWGT01_01193	SRR5453926	SRP104147	SRX2742092	968	330	GSM2579897	SINGLE	Vitis vinifera cv. Cabernet Sauvignon clone FPS 19	Leaf	Different Tissues	Genome-wide expression profiling of grapevine (Vitis vinifera cv Cabernet Sauvignon) woody stems and asymptomatic leaves during a time course of infection by Neofusicoccum parvum
GWGT01_01194	SRR5453927	SRP104147	SRX2742093	925	313	GSM2579898	SINGLE	Vitis vinifera cv. Cabernet Sauvignon clone FPS 19	Leaf	Different Tissues	Genome-wide expression profiling of grapevine (Vitis vinifera cv Cabernet Sauvignon) woody stems and asymptomatic leaves during a time course of infection by Neofusicoccum parvum
GWGT01_01195	SRR5453928	SRP104147	SRX2742094	1041	353	GSM2579899	SINGLE	Vitis vinifera cv. Cabernet Sauvignon clone FPS 19	Leaf	Different Tissues	Genome-wide expression profiling of grapevine (Vitis vinifera cv Cabernet Sauvignon) woody stems and asymptomatic leaves during a time course of infection by Neofusicoccum parvum
GWGT01_01196	SRR5453929	SRP104147	SRX2742095	809	279	GSM2579900	SINGLE	Vitis vinifera cv. Cabernet Sauvignon clone FPS 19	Leaf	Different Tissues	Genome-wide expression profiling of grapevine (Vitis vinifera cv Cabernet Sauvignon) woody stems and asymptomatic leaves during a time course of infection by Neofusicoccum parvum
GWGT01_01197	SRR5453930	SRP104147	SRX2742096	961	329	GSM2579901	SINGLE	Vitis vinifera cv. Cabernet Sauvignon clone FPS 19	Leaf	Different Tissues	Genome-wide expression profiling of grapevine (Vitis vinifera cv Cabernet Sauvignon) woody stems and asymptomatic leaves during a time course of infection by Neofusicoccum parvum
GWGT01_01198	SRR5453931	SRP104147	SRX2742097	895	308	GSM2579902	SINGLE	Vitis vinifera cv. Cabernet Sauvignon clone FPS 19	Leaf	Different Tissues	Genome-wide expression profiling of grapevine (Vitis vinifera cv Cabernet Sauvignon) woody stems and asymptomatic leaves during a time course of infection by Neofusicoccum parvum
GWGT01_01199	SRR5453932	SRP104147	SRX2742098	879	300	GSM2579903	SINGLE	Vitis vinifera cv. Cabernet Sauvignon clone FPS 19	Leaf	Different Tissues	Genome-wide expression profiling of grapevine (Vitis vinifera cv Cabernet Sauvignon) woody stems and asymptomatic leaves during a time course of infection by Neofusicoccum parvum
GWGT01_01200	SRR5453933	SRP104147	SRX2742099	734	251	GSM2579904	SINGLE	Vitis vinifera cv. Cabernet Sauvignon clone FPS 19	Leaf	Different Tissues	Genome-wide expression profiling of grapevine (Vitis vinifera cv Cabernet Sauvignon) woody stems and asymptomatic leaves during a time course of infection by Neofusicoccum parvum
GWGT01_01201	SRR5453934	SRP104147	SRX2742100	835	288	GSM2579905	SINGLE	Vitis vinifera cv. Cabernet Sauvignon clone FPS 19	Leaf	Different Tissues	Genome-wide expression profiling of grapevine (Vitis vinifera cv Cabernet Sauvignon) woody stems and asymptomatic leaves during a time course of infection by Neofusicoccum parvum
GWGT01_01202	SRR5453935	SRP104147	SRX2742101	1110	375	GSM2579906	SINGLE	Vitis vinifera cv. Cabernet Sauvignon clone FPS 19	Leaf	Different Tissues	Genome-wide expression profiling of grapevine (Vitis vinifera cv Cabernet Sauvignon) woody stems and asymptomatic leaves during a time course of infection by Neofusicoccum parvum
GWGT01_01203	SRR5453936	SRP104147	SRX2742102	855	288	GSM2579907	SINGLE	Vitis vinifera cv. Cabernet Sauvignon clone FPS 19	Leaf	Different Tissues	Genome-wide expression profiling of grapevine (Vitis vinifera cv Cabernet Sauvignon) woody stems and asymptomatic leaves during a time course of infection by Neofusicoccum parvum
GWGT01_01204	SRR5453937	SRP104147	SRX2742103	895	304	GSM2579908	SINGLE	Vitis vinifera cv. Cabernet Sauvignon clone FPS 19	Leaf	Different Tissues	Genome-wide expression profiling of grapevine (Vitis vinifera cv Cabernet Sauvignon) woody stems and asymptomatic leaves during a time course of infection by Neofusicoccum parvum
GWGT01_01205	SRR5453938	SRP104147	SRX2742104	949	318	GSM2579909	SINGLE	Vitis vinifera cv. Cabernet Sauvignon clone FPS 19	Leaf	Different Tissues	Genome-wide expression profiling of grapevine (Vitis vinifera cv Cabernet Sauvignon) woody stems and asymptomatic leaves during a time course of infection by Neofusicoccum parvum
GWGT01_01206	SRR5453939	SRP104147	SRX2742105	701	238	GSM2579910	SINGLE	Vitis vinifera cv. Cabernet Sauvignon clone FPS 19	Leaf	Different Tissues	Genome-wide expression profiling of grapevine (Vitis vinifera cv Cabernet Sauvignon) woody stems and asymptomatic leaves during a time course of infection by Neofusicoccum parvum
GWGT01_01207	SRR5453940	SRP104147	SRX2742106	706	241	GSM2579911	SINGLE	Vitis vinifera cv. Cabernet Sauvignon clone FPS 19	Leaf	Different Tissues	Genome-wide expression profiling of grapevine (Vitis vinifera cv Cabernet Sauvignon) woody stems and asymptomatic leaves during a time course of infection by Neofusicoccum parvum
GWGT01_01208	SRR5453941	SRP104147	SRX2742107	934	315	GSM2579912	SINGLE	Vitis vinifera cv. Cabernet Sauvignon clone FPS 19	Leaf	Different Tissues	Genome-wide expression profiling of grapevine (Vitis vinifera cv Cabernet Sauvignon) woody stems and asymptomatic leaves during a time course of infection by Neofusicoccum parvum
GWGT01_01209	SRR5453942	SRP104147	SRX2742108	864	290	GSM2579913	SINGLE	Vitis vinifera cv. Cabernet Sauvignon clone FPS 19	Leaf	Different Tissues	Genome-wide expression profiling of grapevine (Vitis vinifera cv Cabernet Sauvignon) woody stems and asymptomatic leaves during a time course of infection by Neofusicoccum parvum
GWGT01_01210	SRR5453943	SRP104147	SRX2742109	978	329	GSM2579914	SINGLE	Vitis vinifera cv. Cabernet Sauvignon clone FPS 19	Leaf	Different Tissues	Genome-wide expression profiling of grapevine (Vitis vinifera cv Cabernet Sauvignon) woody stems and asymptomatic leaves during a time course of infection by Neofusicoccum parvum
GWGT01_01211	SRR5453944	SRP104147	SRX2742110	874	295	GSM2579915	SINGLE	Vitis vinifera cv. Cabernet Sauvignon clone FPS 19	Leaf	Different Tissues	Genome-wide expression profiling of grapevine (Vitis vinifera cv Cabernet Sauvignon) woody stems and asymptomatic leaves during a time course of infection by Neofusicoccum parvum
GWGT01_01212	SRR5453945	SRP104147	SRX2742111	937	312	GSM2579916	SINGLE	Vitis vinifera cv. Cabernet Sauvignon clone FPS 19	Leaf	Different Tissues	Genome-wide expression profiling of grapevine (Vitis vinifera cv Cabernet Sauvignon) woody stems and asymptomatic leaves during a time course of infection by Neofusicoccum parvum
GWGT01_01213	SRR5453946	SRP104147	SRX2742112	903	302	GSM2579917	SINGLE	Vitis vinifera cv. Cabernet Sauvignon clone FPS 19	Leaf	Different Tissues	Genome-wide expression profiling of grapevine (Vitis vinifera cv Cabernet Sauvignon) woody stems and asymptomatic leaves during a time course of infection by Neofusicoccum parvum
GWGT01_01214	SRR5453947	SRP104147	SRX2742113	885	298	GSM2579918	SINGLE	Vitis vinifera cv. Cabernet Sauvignon clone FPS 19	Leaf	Different Tissues	Genome-wide expression profiling of grapevine (Vitis vinifera cv Cabernet Sauvignon) woody stems and asymptomatic leaves during a time course of infection by Neofusicoccum parvum
GWGT01_01215	SRR5453948	SRP104147	SRX2742114	930	312	GSM2579919	SINGLE	Vitis vinifera cv. Cabernet Sauvignon clone FPS 19	Leaf	Different Tissues	Genome-wide expression profiling of grapevine (Vitis vinifera cv Cabernet Sauvignon) woody stems and asymptomatic leaves during a time course of infection by Neofusicoccum parvum
GWGT01_01216	SRR5453949	SRP104147	SRX2742115	931	308	GSM2579920	SINGLE	Vitis vinifera cv. Cabernet Sauvignon clone FPS 19	Leaf	Different Tissues	Genome-wide expression profiling of grapevine (Vitis vinifera cv Cabernet Sauvignon) woody stems and asymptomatic leaves during a time course of infection by Neofusicoccum parvum
GWGT01_01217	SRR5453950	SRP104147	SRX2742116	772	264	GSM2579921	SINGLE	Vitis vinifera cv. Cabernet Sauvignon clone FPS 19	Leaf	Different Tissues	Genome-wide expression profiling of grapevine (Vitis vinifera cv Cabernet Sauvignon) woody stems and asymptomatic leaves during a time course of infection by Neofusicoccum parvum
GWGT01_01218	SRR5453951	SRP104147	SRX2742117	768	261	GSM2579922	SINGLE	Vitis vinifera cv. Cabernet Sauvignon clone FPS 19	Leaf	Different Tissues	Genome-wide expression profiling of grapevine (Vitis vinifera cv Cabernet Sauvignon) woody stems and asymptomatic leaves during a time course of infection by Neofusicoccum parvum
GWGT01_01219	SRR5453952	SRP104147	SRX2742118	930	317	GSM2579923	SINGLE	Vitis vinifera cv. Cabernet Sauvignon clone FPS 19	Leaf	Different Tissues	Genome-wide expression profiling of grapevine (Vitis vinifera cv Cabernet Sauvignon) woody stems and asymptomatic leaves during a time course of infection by Neofusicoccum parvum
GWGT01_01220	SRR5453953	SRP104147	SRX2742119	914	315	GSM2579924	SINGLE	Vitis vinifera cv. Cabernet Sauvignon clone FPS 19	Leaf	Different Tissues	Genome-wide expression profiling of grapevine (Vitis vinifera cv Cabernet Sauvignon) woody stems and asymptomatic leaves during a time course of infection by Neofusicoccum parvum
GWGT01_01221	SRR5453954	SRP104147	SRX2742120	789	271	GSM2579925	SINGLE	Vitis vinifera cv. Cabernet Sauvignon clone FPS 19	Leaf	Different Tissues	Genome-wide expression profiling of grapevine (Vitis vinifera cv Cabernet Sauvignon) woody stems and asymptomatic leaves during a time course of infection by Neofusicoccum parvum
GWGT01_01222	SRR5453955	SRP104147	SRX2742121	1141	391	GSM2579926	SINGLE	Vitis vinifera cv. Cabernet Sauvignon clone FPS 19	Leaf	Different Tissues	Genome-wide expression profiling of grapevine (Vitis vinifera cv Cabernet Sauvignon) woody stems and asymptomatic leaves during a time course of infection by Neofusicoccum parvum
GWGT01_01223	SRR5457593	SRP104249	SRX2745643	4221	2835	GSM2583781	SINGLE	Vitis vinifera cv. Cabernet Sauvignon	Pericarp	Growth Stages	Grapevine field experiments reveal the contribution of genotype, the influence of environment and the effect of their interaction (GE) on the berry transcriptome
GWGT01_01224	SRR5457594	SRP104249	SRX2745644	4001	2678	GSM2583782	SINGLE	Vitis vinifera cv. Cabernet Sauvignon	Pericarp	Growth Stages	Grapevine field experiments reveal the contribution of genotype, the influence of environment and the effect of their interaction (GE) on the berry transcriptome
GWGT01_01225	SRR5457595	SRP104249	SRX2745645	4831	3250	GSM2583783	SINGLE	Vitis vinifera cv. Cabernet Sauvignon	Pericarp	Growth Stages	Grapevine field experiments reveal the contribution of genotype, the influence of environment and the effect of their interaction (GE) on the berry transcriptome
GWGT01_01226	SRR5457596	SRP104249	SRX2745646	3176	2142	GSM2583784	SINGLE	Vitis vinifera cv. Cabernet Sauvignon	Pericarp	Growth Stages	Grapevine field experiments reveal the contribution of genotype, the influence of environment and the effect of their interaction (GE) on the berry transcriptome
GWGT01_01227	SRR5457597	SRP104249	SRX2745647	2939	1951	GSM2583785	SINGLE	Vitis vinifera cv. Cabernet Sauvignon	Pericarp	Growth Stages	Grapevine field experiments reveal the contribution of genotype, the influence of environment and the effect of their interaction (GE) on the berry transcriptome
GWGT01_01228	SRR5457598	SRP104249	SRX2745648	3079	2049	GSM2583786	SINGLE	Vitis vinifera cv. Cabernet Sauvignon	Pericarp	Growth Stages	Grapevine field experiments reveal the contribution of genotype, the influence of environment and the effect of their interaction (GE) on the berry transcriptome
GWGT01_01229	SRR5457599	SRP104249	SRX2745649	3191	2135	GSM2583787	SINGLE	Vitis vinifera cv. Sangiovese	Pericarp	Growth Stages	Grapevine field experiments reveal the contribution of genotype, the influence of environment and the effect of their interaction (GE) on the berry transcriptome
GWGT01_01230	SRR5457600	SRP104249	SRX2745650	2936	1972	GSM2583788	SINGLE	Vitis vinifera cv. Sangiovese	Pericarp	Growth Stages	Grapevine field experiments reveal the contribution of genotype, the influence of environment and the effect of their interaction (GE) on the berry transcriptome
GWGT01_01231	SRR5457601	SRP104249	SRX2745651	2616	1748	GSM2583789	SINGLE	Vitis vinifera cv. Sangiovese	Pericarp	Growth Stages	Grapevine field experiments reveal the contribution of genotype, the influence of environment and the effect of their interaction (GE) on the berry transcriptome
GWGT01_01232	SRR5457602	SRP104249	SRX2745652	3311	2235	GSM2583790	SINGLE	Vitis vinifera cv. Sangiovese	Pericarp	Growth Stages	Grapevine field experiments reveal the contribution of genotype, the influence of environment and the effect of their interaction (GE) on the berry transcriptome
GWGT01_01233	SRR5457603	SRP104249	SRX2745653	4011	2710	GSM2583791	SINGLE	Vitis vinifera cv. Sangiovese	Pericarp	Growth Stages	Grapevine field experiments reveal the contribution of genotype, the influence of environment and the effect of their interaction (GE) on the berry transcriptome
GWGT01_01234	SRR5457604	SRP104249	SRX2745654	3454	2284	GSM2583792	SINGLE	Vitis vinifera cv. Sangiovese	Pericarp	Growth Stages	Grapevine field experiments reveal the contribution of genotype, the influence of environment and the effect of their interaction (GE) on the berry transcriptome
GWGT01_01235	SRR5457605	SRP104249	SRX2745655	3215	2158	GSM2583793	SINGLE	Vitis vinifera cv. Cabernet Sauvignon	Pericarp	Growth Stages	Grapevine field experiments reveal the contribution of genotype, the influence of environment and the effect of their interaction (GE) on the berry transcriptome
GWGT01_01236	SRR5457606	SRP104249	SRX2745656	3372	2269	GSM2583794	SINGLE	Vitis vinifera cv. Cabernet Sauvignon	Pericarp	Growth Stages	Grapevine field experiments reveal the contribution of genotype, the influence of environment and the effect of their interaction (GE) on the berry transcriptome
GWGT01_01237	SRR5457607	SRP104249	SRX2745657	3556	2340	GSM2583795	SINGLE	Vitis vinifera cv. Cabernet Sauvignon	Pericarp	Growth Stages	Grapevine field experiments reveal the contribution of genotype, the influence of environment and the effect of their interaction (GE) on the berry transcriptome
GWGT01_01238	SRR5457608	SRP104249	SRX2745658	3633	2460	GSM2583796	SINGLE	Vitis vinifera cv. Cabernet Sauvignon	Pericarp	Growth Stages	Grapevine field experiments reveal the contribution of genotype, the influence of environment and the effect of their interaction (GE) on the berry transcriptome
GWGT01_01239	SRR5457609	SRP104249	SRX2745659	3316	2218	GSM2583797	SINGLE	Vitis vinifera cv. Cabernet Sauvignon	Pericarp	Growth Stages	Grapevine field experiments reveal the contribution of genotype, the influence of environment and the effect of their interaction (GE) on the berry transcriptome
GWGT01_01240	SRR5457610	SRP104249	SRX2745660	3331	2213	GSM2583798	SINGLE	Vitis vinifera cv. Cabernet Sauvignon	Pericarp	Growth Stages	Grapevine field experiments reveal the contribution of genotype, the influence of environment and the effect of their interaction (GE) on the berry transcriptome
GWGT01_01241	SRR5457611	SRP104249	SRX2745661	3395	2288	GSM2583799	SINGLE	Vitis vinifera cv. Sangiovese	Pericarp	Growth Stages	Grapevine field experiments reveal the contribution of genotype, the influence of environment and the effect of their interaction (GE) on the berry transcriptome
GWGT01_01242	SRR5457612	SRP104249	SRX2745662	3160	2124	GSM2583800	SINGLE	Vitis vinifera cv. Sangiovese	Pericarp	Growth Stages	Grapevine field experiments reveal the contribution of genotype, the influence of environment and the effect of their interaction (GE) on the berry transcriptome
GWGT01_01243	SRR5457613	SRP104249	SRX2745663	2956	1990	GSM2583801	SINGLE	Vitis vinifera cv. Sangiovese	Pericarp	Growth Stages	Grapevine field experiments reveal the contribution of genotype, the influence of environment and the effect of their interaction (GE) on the berry transcriptome
GWGT01_01244	SRR5457614	SRP104249	SRX2745664	3710	2502	GSM2583802	SINGLE	Vitis vinifera cv. Sangiovese	Pericarp	Growth Stages	Grapevine field experiments reveal the contribution of genotype, the influence of environment and the effect of their interaction (GE) on the berry transcriptome
GWGT01_01245	SRR5457615	SRP104249	SRX2745665	3172	2133	GSM2583803	SINGLE	Vitis vinifera cv. Sangiovese	Pericarp	Growth Stages	Grapevine field experiments reveal the contribution of genotype, the influence of environment and the effect of their interaction (GE) on the berry transcriptome
GWGT01_01246	SRR5457616	SRP104249	SRX2745666	3335	2240	GSM2583804	SINGLE	Vitis vinifera cv. Sangiovese	Pericarp	Growth Stages	Grapevine field experiments reveal the contribution of genotype, the influence of environment and the effect of their interaction (GE) on the berry transcriptome
GWGT01_01247	SRR5457617	SRP104249	SRX2745667	3112	1987	GSM2583805	SINGLE	Vitis vinifera cv. Cabernet Sauvignon	Pericarp	Growth Stages	Grapevine field experiments reveal the contribution of genotype, the influence of environment and the effect of their interaction (GE) on the berry transcriptome
GWGT01_01248	SRR5457618	SRP104249	SRX2745668	2985	1909	GSM2583806	SINGLE	Vitis vinifera cv. Cabernet Sauvignon	Pericarp	Growth Stages	Grapevine field experiments reveal the contribution of genotype, the influence of environment and the effect of their interaction (GE) on the berry transcriptome
GWGT01_01249	SRR5457619	SRP104249	SRX2745669	3672	2443	GSM2583807	SINGLE	Vitis vinifera cv. Cabernet Sauvignon	Pericarp	Growth Stages	Grapevine field experiments reveal the contribution of genotype, the influence of environment and the effect of their interaction (GE) on the berry transcriptome
GWGT01_01250	SRR5457620	SRP104249	SRX2745670	3031	1952	GSM2583808	SINGLE	Vitis vinifera cv. Cabernet Sauvignon	Pericarp	Growth Stages	Grapevine field experiments reveal the contribution of genotype, the influence of environment and the effect of their interaction (GE) on the berry transcriptome
GWGT01_01251	SRR5457621	SRP104249	SRX2745671	2893	1877	GSM2583809	SINGLE	Vitis vinifera cv. Cabernet Sauvignon	Pericarp	Growth Stages	Grapevine field experiments reveal the contribution of genotype, the influence of environment and the effect of their interaction (GE) on the berry transcriptome
GWGT01_01252	SRR5457622	SRP104249	SRX2745672	2572	1673	GSM2583810	SINGLE	Vitis vinifera cv. Cabernet Sauvignon	Pericarp	Growth Stages	Grapevine field experiments reveal the contribution of genotype, the influence of environment and the effect of their interaction (GE) on the berry transcriptome
GWGT01_01253	SRR5457623	SRP104249	SRX2745673	2825	1804	GSM2583811	SINGLE	Vitis vinifera cv. Sangiovese	Pericarp	Growth Stages	Grapevine field experiments reveal the contribution of genotype, the influence of environment and the effect of their interaction (GE) on the berry transcriptome
GWGT01_01254	SRR5457624	SRP104249	SRX2745674	2796	1781	GSM2583812	SINGLE	Vitis vinifera cv. Sangiovese	Pericarp	Growth Stages	Grapevine field experiments reveal the contribution of genotype, the influence of environment and the effect of their interaction (GE) on the berry transcriptome
GWGT01_01255	SRR5457625	SRP104249	SRX2745675	2901	1921	GSM2583813	SINGLE	Vitis vinifera cv. Sangiovese	Pericarp	Growth Stages	Grapevine field experiments reveal the contribution of genotype, the influence of environment and the effect of their interaction (GE) on the berry transcriptome
GWGT01_01256	SRR5457626	SRP104249	SRX2745676	2237	1438	GSM2583814	SINGLE	Vitis vinifera cv. Sangiovese	Pericarp	Growth Stages	Grapevine field experiments reveal the contribution of genotype, the influence of environment and the effect of their interaction (GE) on the berry transcriptome
GWGT01_01257	SRR5457627	SRP104249	SRX2745677	3012	1938	GSM2583815	SINGLE	Vitis vinifera cv. Sangiovese	Pericarp	Growth Stages	Grapevine field experiments reveal the contribution of genotype, the influence of environment and the effect of their interaction (GE) on the berry transcriptome
GWGT01_01258	SRR5457628	SRP104249	SRX2745678	2880	1870	GSM2583816	SINGLE	Vitis vinifera cv. Sangiovese	Pericarp	Growth Stages	Grapevine field experiments reveal the contribution of genotype, the influence of environment and the effect of their interaction (GE) on the berry transcriptome
GWGT01_01259	SRR5457629	SRP104249	SRX2745679	3095	1979	GSM2583817	SINGLE	Vitis vinifera cv. Sangiovese	Pericarp	Growth Stages	Grapevine field experiments reveal the contribution of genotype, the influence of environment and the effect of their interaction (GE) on the berry transcriptome
GWGT01_01260	SRR5457630	SRP104249	SRX2745680	2912	1857	GSM2583818	SINGLE	Vitis vinifera cv. Sangiovese	Pericarp	Growth Stages	Grapevine field experiments reveal the contribution of genotype, the influence of environment and the effect of their interaction (GE) on the berry transcriptome
GWGT01_01261	SRR5457631	SRP104249	SRX2745681	3456	2221	GSM2583819	SINGLE	Vitis vinifera cv. Sangiovese	Pericarp	Growth Stages	Grapevine field experiments reveal the contribution of genotype, the influence of environment and the effect of their interaction (GE) on the berry transcriptome
GWGT01_01262	SRR5457632	SRP104249	SRX2745682	2904	1877	GSM2583820	SINGLE	Vitis vinifera cv. Sangiovese	Pericarp	Growth Stages	Grapevine field experiments reveal the contribution of genotype, the influence of environment and the effect of their interaction (GE) on the berry transcriptome
GWGT01_01263	SRR5457633	SRP104249	SRX2745683	3207	2081	GSM2583821	SINGLE	Vitis vinifera cv. Sangiovese	Pericarp	Growth Stages	Grapevine field experiments reveal the contribution of genotype, the influence of environment and the effect of their interaction (GE) on the berry transcriptome
GWGT01_01264	SRR5457634	SRP104249	SRX2745684	3075	1988	GSM2583822	SINGLE	Vitis vinifera cv. Sangiovese	Pericarp	Growth Stages	Grapevine field experiments reveal the contribution of genotype, the influence of environment and the effect of their interaction (GE) on the berry transcriptome
GWGT01_01265	SRR5457635	SRP104249	SRX2745685	3259	2095	GSM2583823	SINGLE	Vitis vinifera cv. Sangiovese	Pericarp	Growth Stages	Grapevine field experiments reveal the contribution of genotype, the influence of environment and the effect of their interaction (GE) on the berry transcriptome
GWGT01_01266	SRR5457636	SRP104249	SRX2745686	2618	1680	GSM2583824	SINGLE	Vitis vinifera cv. Sangiovese	Pericarp	Growth Stages	Grapevine field experiments reveal the contribution of genotype, the influence of environment and the effect of their interaction (GE) on the berry transcriptome
GWGT01_01267	SRR5457637	SRP104249	SRX2745687	3071	2035	GSM2583825	SINGLE	Vitis vinifera cv. Sangiovese	Pericarp	Growth Stages	Grapevine field experiments reveal the contribution of genotype, the influence of environment and the effect of their interaction (GE) on the berry transcriptome
GWGT01_01268	SRR5457638	SRP104249	SRX2745688	2939	1950	GSM2583826	SINGLE	Vitis vinifera cv. Cabernet Sauvignon	Pericarp	Growth Stages	Grapevine field experiments reveal the contribution of genotype, the influence of environment and the effect of their interaction (GE) on the berry transcriptome
GWGT01_01269	SRR5457639	SRP104249	SRX2745689	4054	2674	GSM2583827	SINGLE	Vitis vinifera cv. Cabernet Sauvignon	Pericarp	Growth Stages	Grapevine field experiments reveal the contribution of genotype, the influence of environment and the effect of their interaction (GE) on the berry transcriptome
GWGT01_01270	SRR5457640	SRP104249	SRX2745690	3069	2031	GSM2583828	SINGLE	Vitis vinifera cv. Cabernet Sauvignon	Pericarp	Growth Stages	Grapevine field experiments reveal the contribution of genotype, the influence of environment and the effect of their interaction (GE) on the berry transcriptome
GWGT01_01271	SRR5457641	SRP104249	SRX2745691	2689	1743	GSM2583829	SINGLE	Vitis vinifera cv. Cabernet Sauvignon	Pericarp	Growth Stages	Grapevine field experiments reveal the contribution of genotype, the influence of environment and the effect of their interaction (GE) on the berry transcriptome
GWGT01_01272	SRR5457642	SRP104249	SRX2745692	3072	1943	GSM2583830	SINGLE	Vitis vinifera cv. Cabernet Sauvignon	Pericarp	Growth Stages	Grapevine field experiments reveal the contribution of genotype, the influence of environment and the effect of their interaction (GE) on the berry transcriptome
GWGT01_01273	SRR5457643	SRP104249	SRX2745693	3369	2235	GSM2583831	SINGLE	Vitis vinifera cv. Cabernet Sauvignon	Pericarp	Growth Stages	Grapevine field experiments reveal the contribution of genotype, the influence of environment and the effect of their interaction (GE) on the berry transcriptome
GWGT01_01274	SRR5457644	SRP104249	SRX2745694	1574	994	GSM2583832	SINGLE	Vitis vinifera cv. Cabernet Sauvignon	Pericarp	Growth Stages	Grapevine field experiments reveal the contribution of genotype, the influence of environment and the effect of their interaction (GE) on the berry transcriptome
GWGT01_01275	SRR5457645	SRP104249	SRX2745695	3020	2036	GSM2583833	SINGLE	Vitis vinifera cv. Cabernet Sauvignon	Pericarp	Growth Stages	Grapevine field experiments reveal the contribution of genotype, the influence of environment and the effect of their interaction (GE) on the berry transcriptome
GWGT01_01276	SRR5457646	SRP104249	SRX2745696	7183	4837	GSM2583834	SINGLE	Vitis vinifera cv. Cabernet Sauvignon	Pericarp	Growth Stages	Grapevine field experiments reveal the contribution of genotype, the influence of environment and the effect of their interaction (GE) on the berry transcriptome
GWGT01_01277	SRR5457647	SRP104249	SRX2745697	3121	1980	GSM2583835	SINGLE	Vitis vinifera cv. Sangiovese	Pericarp	Growth Stages	Grapevine field experiments reveal the contribution of genotype, the influence of environment and the effect of their interaction (GE) on the berry transcriptome
GWGT01_01278	SRR5457648	SRP104249	SRX2745698	3283	2128	GSM2583836	SINGLE	Vitis vinifera cv. Sangiovese	Pericarp	Growth Stages	Grapevine field experiments reveal the contribution of genotype, the influence of environment and the effect of their interaction (GE) on the berry transcriptome
GWGT01_01279	SRR5457649	SRP104249	SRX2745699	2593	1713	GSM2583837	SINGLE	Vitis vinifera cv. Sangiovese	Pericarp	Growth Stages	Grapevine field experiments reveal the contribution of genotype, the influence of environment and the effect of their interaction (GE) on the berry transcriptome
GWGT01_01280	SRR5457650	SRP104249	SRX2745700	2449	1588	GSM2583838	SINGLE	Vitis vinifera cv. Sangiovese	Pericarp	Growth Stages	Grapevine field experiments reveal the contribution of genotype, the influence of environment and the effect of their interaction (GE) on the berry transcriptome
GWGT01_01281	SRR5457651	SRP104249	SRX2745701	3786	2463	GSM2583839	SINGLE	Vitis vinifera cv. Sangiovese	Pericarp	Growth Stages	Grapevine field experiments reveal the contribution of genotype, the influence of environment and the effect of their interaction (GE) on the berry transcriptome
GWGT01_01282	SRR5457652	SRP104249	SRX2745702	3102	2095	GSM2583840	SINGLE	Vitis vinifera cv. Sangiovese	Pericarp	Growth Stages	Grapevine field experiments reveal the contribution of genotype, the influence of environment and the effect of their interaction (GE) on the berry transcriptome
GWGT01_01283	SRR5457653	SRP104249	SRX2745703	3493	2263	GSM2583841	SINGLE	Vitis vinifera cv. Sangiovese	Pericarp	Growth Stages	Grapevine field experiments reveal the contribution of genotype, the influence of environment and the effect of their interaction (GE) on the berry transcriptome
GWGT01_01284	SRR5457654	SRP104249	SRX2745704	3112	2013	GSM2583842	SINGLE	Vitis vinifera cv. Sangiovese	Pericarp	Growth Stages	Grapevine field experiments reveal the contribution of genotype, the influence of environment and the effect of their interaction (GE) on the berry transcriptome
GWGT01_01285	SRR5457655	SRP104249	SRX2745705	3029	2045	GSM2583843	SINGLE	Vitis vinifera cv. Sangiovese	Pericarp	Growth Stages	Grapevine field experiments reveal the contribution of genotype, the influence of environment and the effect of their interaction (GE) on the berry transcriptome
GWGT01_01286	SRR5457656	SRP104249	SRX2745706	2992	1926	GSM2583844	SINGLE	Vitis vinifera cv. Cabernet Sauvignon	Pericarp	Growth Stages	Grapevine field experiments reveal the contribution of genotype, the influence of environment and the effect of their interaction (GE) on the berry transcriptome
GWGT01_01287	SRR5457657	SRP104249	SRX2745707	2446	1668	GSM2583845	SINGLE	Vitis vinifera cv. Cabernet Sauvignon	Pericarp	Growth Stages	Grapevine field experiments reveal the contribution of genotype, the influence of environment and the effect of their interaction (GE) on the berry transcriptome
GWGT01_01288	SRR5457658	SRP104249	SRX2745708	3082	2088	GSM2583846	SINGLE	Vitis vinifera cv. Cabernet Sauvignon	Pericarp	Growth Stages	Grapevine field experiments reveal the contribution of genotype, the influence of environment and the effect of their interaction (GE) on the berry transcriptome
GWGT01_01289	SRR5457659	SRP104249	SRX2745709	2827	1810	GSM2583847	SINGLE	Vitis vinifera cv. Cabernet Sauvignon	Pericarp	Growth Stages	Grapevine field experiments reveal the contribution of genotype, the influence of environment and the effect of their interaction (GE) on the berry transcriptome
GWGT01_01290	SRR5457660	SRP104249	SRX2745710	3579	2273	GSM2583848	SINGLE	Vitis vinifera cv. Cabernet Sauvignon	Pericarp	Growth Stages	Grapevine field experiments reveal the contribution of genotype, the influence of environment and the effect of their interaction (GE) on the berry transcriptome
GWGT01_01291	SRR5457661	SRP104249	SRX2745711	3408	2256	GSM2583849	SINGLE	Vitis vinifera cv. Cabernet Sauvignon	Pericarp	Growth Stages	Grapevine field experiments reveal the contribution of genotype, the influence of environment and the effect of their interaction (GE) on the berry transcriptome
GWGT01_01292	SRR5457662	SRP104249	SRX2745712	2972	1969	GSM2583850	SINGLE	Vitis vinifera cv. Cabernet Sauvignon	Pericarp	Growth Stages	Grapevine field experiments reveal the contribution of genotype, the influence of environment and the effect of their interaction (GE) on the berry transcriptome
GWGT01_01293	SRR5457663	SRP104249	SRX2745713	4029	2657	GSM2583851	SINGLE	Vitis vinifera cv. Cabernet Sauvignon	Pericarp	Growth Stages	Grapevine field experiments reveal the contribution of genotype, the influence of environment and the effect of their interaction (GE) on the berry transcriptome
GWGT01_01294	SRR5457664	SRP104249	SRX2745714	3442	2271	GSM2583852	SINGLE	Vitis vinifera cv. Cabernet Sauvignon	Pericarp	Growth Stages	Grapevine field experiments reveal the contribution of genotype, the influence of environment and the effect of their interaction (GE) on the berry transcriptome
GWGT01_01295	SRR5486751	SRP104147	SRX2769639	898	314	GSM2579840	SINGLE	Vitis vinifera cv. Cabernet Sauvignon clone FPS 19	Sterm	Growth Stages	Genome-wide expression profiling of grapevine (Vitis vinifera cv Cabernet Sauvignon) woody stems and asymptomatic leaves during a time course of infection by Neofusicoccum parvum
GWGT01_01296	SRR5534890	SRP106995	SRX2804494	7179	4604	GSM2616975	PAIRED	Vitis vinifera cv. Sauvignon Blanc	Berry	Light Stimulates	RNASeq analysis of Vitis vinifera (cv. Sauvignon blanc) grape berries exposed to elevated light
GWGT01_01297	SRR5534891	SRP106995	SRX2804495	5719	3863	GSM2616976	PAIRED	Vitis vinifera cv. Sauvignon Blanc	Berry	Light Stimulates	RNASeq analysis of Vitis vinifera (cv. Sauvignon blanc) grape berries exposed to elevated light
GWGT01_01298	SRR5534892	SRP106995	SRX2804496	11830	8204	GSM2616977	PAIRED	Vitis vinifera cv. Sauvignon Blanc	Berry	Light Stimulates	RNASeq analysis of Vitis vinifera (cv. Sauvignon blanc) grape berries exposed to elevated light
GWGT01_01299	SRR5534893	SRP106995	SRX2804497	9678	6775	GSM2616978	PAIRED	Vitis vinifera cv. Sauvignon Blanc	Berry	Light Stimulates	RNASeq analysis of Vitis vinifera (cv. Sauvignon blanc) grape berries exposed to elevated light
GWGT01_01300	SRR5534894	SRP106995	SRX2804498	6144	3936	GSM2616979	PAIRED	Vitis vinifera cv. Sauvignon Blanc	Berry	Light Stimulates	RNASeq analysis of Vitis vinifera (cv. Sauvignon blanc) grape berries exposed to elevated light
GWGT01_01301	SRR5534895	SRP106995	SRX2804499	6441	4470	GSM2616980	PAIRED	Vitis vinifera cv. Sauvignon Blanc	Berry	Light Stimulates	RNASeq analysis of Vitis vinifera (cv. Sauvignon blanc) grape berries exposed to elevated light
GWGT01_01302	SRR5534896	SRP106995	SRX2804500	8775	5953	GSM2616981	PAIRED	Vitis vinifera cv. Sauvignon Blanc	Berry	Light Stimulates	RNASeq analysis of Vitis vinifera (cv. Sauvignon blanc) grape berries exposed to elevated light
GWGT01_01303	SRR5534897	SRP106995	SRX2804501	5644	3734	GSM2616982	PAIRED	Vitis vinifera cv. Sauvignon Blanc	Berry	Light Stimulates	RNASeq analysis of Vitis vinifera (cv. Sauvignon blanc) grape berries exposed to elevated light
GWGT01_01304	SRR5534898	SRP106995	SRX2804502	8399	5813	GSM2616983	PAIRED	Vitis vinifera cv. Sauvignon Blanc	Berry	Light Stimulates	RNASeq analysis of Vitis vinifera (cv. Sauvignon blanc) grape berries exposed to elevated light
GWGT01_01305	SRR5534899	SRP106995	SRX2804503	9526	6482	GSM2616984	PAIRED	Vitis vinifera cv. Sauvignon Blanc	Berry	Light Stimulates	RNASeq analysis of Vitis vinifera (cv. Sauvignon blanc) grape berries exposed to elevated light
GWGT01_01306	SRR5534900	SRP106995	SRX2804504	14799	10233	GSM2616985	PAIRED	Vitis vinifera cv. Sauvignon Blanc	Berry	Light Stimulates	RNASeq analysis of Vitis vinifera (cv. Sauvignon blanc) grape berries exposed to elevated light
GWGT01_01307	SRR5534901	SRP106995	SRX2804505	6193	4194	GSM2616986	PAIRED	Vitis vinifera cv. Sauvignon Blanc	Berry	Light Stimulates	RNASeq analysis of Vitis vinifera (cv. Sauvignon blanc) grape berries exposed to elevated light
GWGT01_01308	SRR5534902	SRP106995	SRX2804506	5467	3638	GSM2616987	PAIRED	Vitis vinifera cv. Sauvignon Blanc	Berry	Light Stimulates	RNASeq analysis of Vitis vinifera (cv. Sauvignon blanc) grape berries exposed to elevated light
GWGT01_01309	SRR5534903	SRP106995	SRX2804507	5032	3355	GSM2616988	PAIRED	Vitis vinifera cv. Sauvignon Blanc	Berry	Light Stimulates	RNASeq analysis of Vitis vinifera (cv. Sauvignon blanc) grape berries exposed to elevated light
GWGT01_01310	SRR5534904	SRP106995	SRX2804508	7587	5157	GSM2616989	PAIRED	Vitis vinifera cv. Sauvignon Blanc	Berry	Light Stimulates	RNASeq analysis of Vitis vinifera (cv. Sauvignon blanc) grape berries exposed to elevated light
GWGT01_01311	SRR5534905	SRP106995	SRX2804509	6397	4121	GSM2616990	PAIRED	Vitis vinifera cv. Sauvignon Blanc	Berry	Light Stimulates	RNASeq analysis of Vitis vinifera (cv. Sauvignon blanc) grape berries exposed to elevated light
GWGT01_01312	SRR5534906	SRP106995	SRX2804510	5814	3952	GSM2616991	PAIRED	Vitis vinifera cv. Sauvignon Blanc	Berry	Light Stimulates	RNASeq analysis of Vitis vinifera (cv. Sauvignon blanc) grape berries exposed to elevated light
GWGT01_01313	SRR5534907	SRP106995	SRX2804511	6620	4284	GSM2616992	PAIRED	Vitis vinifera cv. Sauvignon Blanc	Berry	Light Stimulates	RNASeq analysis of Vitis vinifera (cv. Sauvignon blanc) grape berries exposed to elevated light
GWGT01_01314	SRR5534908	SRP106995	SRX2804512	6571	4242	GSM2616993	PAIRED	Vitis vinifera cv. Sauvignon Blanc	Berry	Light Stimulates	RNASeq analysis of Vitis vinifera (cv. Sauvignon blanc) grape berries exposed to elevated light
GWGT01_01315	SRR5534909	SRP106995	SRX2804513	6888	4440	GSM2616994	PAIRED	Vitis vinifera cv. Sauvignon Blanc	Berry	Light Stimulates	RNASeq analysis of Vitis vinifera (cv. Sauvignon blanc) grape berries exposed to elevated light
GWGT01_01316	SRR5534910	SRP106995	SRX2804514	5892	3892	GSM2616995	PAIRED	Vitis vinifera cv. Sauvignon Blanc	Berry	Light Stimulates	RNASeq analysis of Vitis vinifera (cv. Sauvignon blanc) grape berries exposed to elevated light
GWGT01_01317	SRR5534911	SRP106995	SRX2804515	6304	4152	GSM2616996	PAIRED	Vitis vinifera cv. Sauvignon Blanc	Berry	Light Stimulates	RNASeq analysis of Vitis vinifera (cv. Sauvignon blanc) grape berries exposed to elevated light
GWGT01_01318	SRR5534912	SRP106995	SRX2804516	6848	4823	GSM2616997	PAIRED	Vitis vinifera cv. Sauvignon Blanc	Berry	Light Stimulates	RNASeq analysis of Vitis vinifera (cv. Sauvignon blanc) grape berries exposed to elevated light
GWGT01_01319	SRR5826016	SRP111898	SRX3003816	4750	2328	NA	PAIRED	Vitis vinifera cv. Merlot	Pericarp	Different Stages	Identification of the molecular regulators of softening and early ripening events in grape berries (Vitis vinifera L.)
GWGT01_01320	SRR5826017	SRP111898	SRX3003819	4663	2272	NA	PAIRED	Vitis vinifera cv. Merlot	Pericarp	Different Stages	Identification of the molecular regulators of softening and early ripening events in grape berries (Vitis vinifera L.)
GWGT01_01321	SRR5826067	SRP111898	SRX3003820	4468	1985	NA	SINGLE	Vitis vinifera cv. Merlot	Pericarp	Different Stages	Identification of the molecular regulators of softening and early ripening events in grape berries (Vitis vinifera L.)
GWGT01_01322	SRR5829259	SRP111898	SRX3006664	6419	3203	NA	PAIRED	Vitis vinifera cv. Merlot	Pericarp	Different Stages	Identification of the molecular regulators of softening and early ripening events in grape berries (Vitis vinifera L.)
GWGT01_01323	SRR5829260	SRP111898	SRX3006666	6291	3149	NA	PAIRED	Vitis vinifera cv. Merlot	Pericarp	Different Stages	Identification of the molecular regulators of softening and early ripening events in grape berries (Vitis vinifera L.)
GWGT01_01324	SRR5829261	SRP111898	SRX3006667	6511	3250	NA	PAIRED	Vitis vinifera cv. Merlot	Pericarp	Different Stages	Identification of the molecular regulators of softening and early ripening events in grape berries (Vitis vinifera L.)
GWGT01_01325	SRR5829265	SRP111898	SRX3006668	5405	2671	NA	PAIRED	Vitis vinifera cv. Merlot	Pericarp	Different Stages	Identification of the molecular regulators of softening and early ripening events in grape berries (Vitis vinifera L.)
GWGT01_01326	SRR5829268	SRP111898	SRX3006671	5240	2631	NA	PAIRED	Vitis vinifera cv. Merlot	Pericarp	Different Stages	Identification of the molecular regulators of softening and early ripening events in grape berries (Vitis vinifera L.)
GWGT01_01327	SRR5829271	SRP111898	SRX3006672	5681	2809	NA	PAIRED	Vitis vinifera cv. Merlot	Pericarp	Different Stages	Identification of the molecular regulators of softening and early ripening events in grape berries (Vitis vinifera L.)
GWGT01_01328	SRR5829275	SRP111898	SRX3006673	5136	2597	NA	PAIRED	Vitis vinifera cv. Merlot	Pericarp	Different Stages	Identification of the molecular regulators of softening and early ripening events in grape berries (Vitis vinifera L.)
GWGT01_01329	SRR5829278	SRP111898	SRX3006674	5413	2696	NA	PAIRED	Vitis vinifera cv. Merlot	Pericarp	Different Stages	Identification of the molecular regulators of softening and early ripening events in grape berries (Vitis vinifera L.)
GWGT01_01330	SRR5829280	SRP111898	SRX3006675	5562	2786	NA	PAIRED	Vitis vinifera cv. Merlot	Pericarp	Different Stages	Identification of the molecular regulators of softening and early ripening events in grape berries (Vitis vinifera L.)
GWGT01_01331	SRR5884533	SRP114442	SRX3050561	606	228	NA	SINGLE	Vitis vinifera cv. Moldova	Berry	Melatonin	''Moldavo'' grape transcriptome
GWGT01_01332	SRR5884534	SRP114442	SRX3050560	609	229	NA	SINGLE	Vitis vinifera cv. Moldova	Berry	Melatonin	''Moldavo'' grape transcriptome
GWGT01_01333	SRR5884535	SRP114442	SRX3050559	519	234	NA	SINGLE	Vitis vinifera cv. Moldova	Berry	Melatonin	''Moldavo'' grape transcriptome
GWGT01_01334	SRR5884536	SRP114442	SRX3050558	521	250	NA	SINGLE	Vitis vinifera cv. Moldova	Berry	Melatonin	''Moldavo'' grape transcriptome
GWGT01_01335	SRR5884537	SRP114442	SRX3050557	609	227	NA	SINGLE	Vitis vinifera cv. Moldova	Berry	Melatonin	''Moldavo'' grape transcriptome
GWGT01_01336	SRR5884538	SRP114442	SRX3050556	609	229	NA	SINGLE	Vitis vinifera cv. Moldova	Berry	Melatonin	''Moldavo'' grape transcriptome
GWGT01_01337	SRR5906858	SRP115831	SRX3068400	2190	1526	NA	PAIRED	Vitis vinifera cv. Thompson Seedless	Mesocarp	Growth Stages	Vitis vinifera cv Thompson Seedless Raw sequence reads
GWGT01_01338	SRR5906859	SRP115831	SRX3068399	2069	1435	NA	PAIRED	Vitis vinifera cv. Thompson Seedless	Mesocarp	Growth Stages	Vitis vinifera cv Thompson Seedless Raw sequence reads
GWGT01_01339	SRR5906860	SRP115831	SRX3068398	1770	1230	NA	PAIRED	Vitis vinifera cv. Thompson Seedless	Mesocarp	Growth Stages	Vitis vinifera cv Thompson Seedless Raw sequence reads
GWGT01_01340	SRR5906861	SRP115831	SRX3068397	2170	1510	NA	PAIRED	Vitis vinifera cv. Thompson Seedless	Mesocarp	Growth Stages	Vitis vinifera cv Thompson Seedless Raw sequence reads
GWGT01_01341	SRR5906862	SRP115831	SRX3068396	2059	1430	NA	PAIRED	Vitis vinifera cv. Thompson Seedless	Mesocarp	Growth Stages	Vitis vinifera cv Thompson Seedless Raw sequence reads
GWGT01_01342	SRR5906863	SRP115831	SRX3068395	1999	1389	NA	PAIRED	Vitis vinifera cv. Thompson Seedless	Mesocarp	Growth Stages	Vitis vinifera cv Thompson Seedless Raw sequence reads
GWGT01_01343	SRR5906864	SRP115831	SRX3068394	2005	1386	NA	PAIRED	Vitis vinifera cv. Thompson Seedless	Mesocarp	Growth Stages	Vitis vinifera cv Thompson Seedless Raw sequence reads
GWGT01_01344	SRR5906865	SRP115831	SRX3068393	2031	1404	NA	PAIRED	Vitis vinifera cv. Thompson Seedless	Mesocarp	Growth Stages	Vitis vinifera cv Thompson Seedless Raw sequence reads
GWGT01_01345	SRR5984203	SRP116308	SRX3140210	6183	2638	NA	PAIRED	Vitis vinifera cv. Thompson Seedless	Leaf	Disease(Erysiphe Necator)	Vitis vinifera Transcriptome or Gene expression
GWGT01_01346	SRR5984204	SRP116308	SRX3140209	6986	2961	NA	PAIRED	Vitis vinifera cv. Thompson Seedless	Leaf	Disease(Erysiphe Necator)	Vitis vinifera Transcriptome or Gene expression
GWGT01_01347	SRR5984205	SRP116308	SRX3140208	6824	2891	NA	PAIRED	Vitis vinifera cv. Thompson Seedless	Leaf	Disease(Erysiphe Necator)	Vitis vinifera Transcriptome or Gene expression
GWGT01_01348	SRR5984206	SRP116308	SRX3140207	6513	2767	NA	PAIRED	Vitis vinifera cv. Thompson Seedless	Leaf	Disease(Erysiphe Necator)	Vitis vinifera Transcriptome or Gene expression
GWGT01_01349	SRR5984207	SRP116308	SRX3140206	6294	2597	NA	PAIRED	Vitis vinifera cv. Thompson Seedless	Leaf	Disease(Erysiphe Necator)	Vitis vinifera Transcriptome or Gene expression
GWGT01_01350	SRR5984208	SRP116308	SRX3140205	6798	2887	NA	PAIRED	Vitis vinifera cv. Thompson Seedless	Leaf	Disease(Erysiphe Necator)	Vitis vinifera Transcriptome or Gene expression
GWGT01_01351	SRR5984209	SRP116308	SRX3140204	6100	2566	NA	PAIRED	Vitis vinifera cv. Thompson Seedless	Leaf	Disease(Erysiphe Necator)	Vitis vinifera Transcriptome or Gene expression
GWGT01_01352	SRR5984210	SRP116308	SRX3140203	5927	2506	NA	PAIRED	Vitis vinifera cv. Thompson Seedless	Leaf	Disease(Erysiphe Necator)	Vitis vinifera Transcriptome or Gene expression
GWGT01_01353	SRR5984211	SRP116308	SRX3140202	5976	2543	NA	PAIRED	Vitis vinifera cv. Thompson Seedless	Leaf	Disease(Erysiphe Necator)	Vitis vinifera Transcriptome or Gene expression
GWGT01_01354	SRR5984212	SRP116308	SRX3140201	6423	2705	NA	PAIRED	Vitis vinifera cv. Thompson Seedless	Leaf	Disease(Erysiphe Necator)	Vitis vinifera Transcriptome or Gene expression
GWGT01_01355	SRR5984213	SRP116308	SRX3140200	6391	2695	NA	PAIRED	Vitis vinifera cv. Thompson Seedless	Leaf	Disease(Erysiphe Necator)	Vitis vinifera Transcriptome or Gene expression
GWGT01_01356	SRR5984214	SRP116308	SRX3140199	6182	2670	NA	PAIRED	Vitis vinifera cv. Thompson Seedless	Leaf	Disease(Erysiphe Necator)	Vitis vinifera Transcriptome or Gene expression
GWGT01_01357	SRR5989152	SRP116553	SRX3144921	2677	1069	GSM2758488	SINGLE	Vitis vinifera cv. Cabernet Sauvignon	Berry	Growth Stages	Dissecting the Variations of Ripening Progression and Flavonoid Metabolism in Grape Berries Grown under Double Cropping System
GWGT01_01358	SRR5989153	SRP116553	SRX3144922	1149	469	GSM2758489	SINGLE	Vitis vinifera cv. Cabernet Sauvignon	Berry	Growth Stages	Dissecting the Variations of Ripening Progression and Flavonoid Metabolism in Grape Berries Grown under Double Cropping System
GWGT01_01359	SRR5989154	SRP116553	SRX3144923	2938	1168	GSM2758490	SINGLE	Vitis vinifera cv. Cabernet Sauvignon	Berry	Growth Stages	Dissecting the Variations of Ripening Progression and Flavonoid Metabolism in Grape Berries Grown under Double Cropping System
GWGT01_01360	SRR5989155	SRP116553	SRX3144924	1146	468	GSM2758491	SINGLE	Vitis vinifera cv. Cabernet Sauvignon	Berry	Growth Stages	Dissecting the Variations of Ripening Progression and Flavonoid Metabolism in Grape Berries Grown under Double Cropping System
GWGT01_01361	SRR5989156	SRP116553	SRX3144925	1329	541	GSM2758492	SINGLE	Vitis vinifera cv. Cabernet Sauvignon	Berry	Growth Stages	Dissecting the Variations of Ripening Progression and Flavonoid Metabolism in Grape Berries Grown under Double Cropping System
GWGT01_01362	SRR5989157	SRP116553	SRX3144926	1186	487	GSM2758493	SINGLE	Vitis vinifera cv. Cabernet Sauvignon	Berry	Growth Stages	Dissecting the Variations of Ripening Progression and Flavonoid Metabolism in Grape Berries Grown under Double Cropping System
GWGT01_01363	SRR5989158	SRP116553	SRX3144927	1025	423	GSM2758494	SINGLE	Vitis vinifera cv. Cabernet Sauvignon	Berry	Growth Stages	Dissecting the Variations of Ripening Progression and Flavonoid Metabolism in Grape Berries Grown under Double Cropping System
GWGT01_01364	SRR5989159	SRP116553	SRX3144928	878	362	GSM2758495	SINGLE	Vitis vinifera cv. Cabernet Sauvignon	Berry	Growth Stages	Dissecting the Variations of Ripening Progression and Flavonoid Metabolism in Grape Berries Grown under Double Cropping System
GWGT01_01365	SRR5989160	SRP116553	SRX3144929	984	405	GSM2758496	SINGLE	Vitis vinifera cv. Cabernet Sauvignon	Berry	Growth Stages	Dissecting the Variations of Ripening Progression and Flavonoid Metabolism in Grape Berries Grown under Double Cropping System
GWGT01_01366	SRR5989161	SRP116553	SRX3144930	1185	480	GSM2758497	SINGLE	Vitis vinifera cv. Cabernet Sauvignon	Berry	Growth Stages	Dissecting the Variations of Ripening Progression and Flavonoid Metabolism in Grape Berries Grown under Double Cropping System
GWGT01_01367	SRR5989162	SRP116553	SRX3144931	1007	409	GSM2758498	SINGLE	Vitis vinifera cv. Cabernet Sauvignon	Berry	Growth Stages	Dissecting the Variations of Ripening Progression and Flavonoid Metabolism in Grape Berries Grown under Double Cropping System
GWGT01_01368	SRR5989163	SRP116553	SRX3144932	1152	464	GSM2758499	SINGLE	Vitis vinifera cv. Cabernet Sauvignon	Berry	Growth Stages	Dissecting the Variations of Ripening Progression and Flavonoid Metabolism in Grape Berries Grown under Double Cropping System
GWGT01_01369	SRR5989164	SRP116553	SRX3144933	1020	416	GSM2758500	SINGLE	Vitis vinifera cv. Cabernet Sauvignon	Berry	Growth Stages	Dissecting the Variations of Ripening Progression and Flavonoid Metabolism in Grape Berries Grown under Double Cropping System
GWGT01_01370	SRR5989165	SRP116553	SRX3144934	1475	605	GSM2758501	SINGLE	Vitis vinifera cv. Cabernet Sauvignon	Berry	Growth Stages	Dissecting the Variations of Ripening Progression and Flavonoid Metabolism in Grape Berries Grown under Double Cropping System
GWGT01_01371	SRR5989166	SRP116553	SRX3144935	2359	931	GSM2758502	SINGLE	Vitis vinifera cv. Cabernet Sauvignon	Berry	Growth Stages	Dissecting the Variations of Ripening Progression and Flavonoid Metabolism in Grape Berries Grown under Double Cropping System
GWGT01_01372	SRR5989167	SRP116553	SRX3144936	975	392	GSM2758503	SINGLE	Vitis vinifera cv. Cabernet Sauvignon	Berry	Growth Stages	Dissecting the Variations of Ripening Progression and Flavonoid Metabolism in Grape Berries Grown under Double Cropping System
GWGT01_01373	SRR5989168	SRP116553	SRX3144937	2972	1194	GSM2758504	SINGLE	Vitis vinifera cv. Cabernet Sauvignon	Berry	Growth Stages	Dissecting the Variations of Ripening Progression and Flavonoid Metabolism in Grape Berries Grown under Double Cropping System
GWGT01_01374	SRR5989169	SRP116553	SRX3144938	1180	476	GSM2758505	SINGLE	Vitis vinifera cv. Cabernet Sauvignon	Berry	Growth Stages	Dissecting the Variations of Ripening Progression and Flavonoid Metabolism in Grape Berries Grown under Double Cropping System
GWGT01_01375	SRR5989170	SRP116553	SRX3144939	1085	446	GSM2758506	SINGLE	Vitis vinifera cv. Riesling	Berry	Growth Stages	Dissecting the Variations of Ripening Progression and Flavonoid Metabolism in Grape Berries Grown under Double Cropping System
GWGT01_01376	SRR5989171	SRP116553	SRX3144940	1089	449	GSM2758507	SINGLE	Vitis vinifera cv. Riesling	Berry	Growth Stages	Dissecting the Variations of Ripening Progression and Flavonoid Metabolism in Grape Berries Grown under Double Cropping System
GWGT01_01377	SRR5989172	SRP116553	SRX3144941	850	343	GSM2758508	SINGLE	Vitis vinifera cv. Riesling	Berry	Growth Stages	Dissecting the Variations of Ripening Progression and Flavonoid Metabolism in Grape Berries Grown under Double Cropping System
GWGT01_01378	SRR5989173	SRP116553	SRX3144942	1641	1547	GSM2758509	SINGLE	Vitis vinifera cv. Riesling	Berry	Growth Stages	Dissecting the Variations of Ripening Progression and Flavonoid Metabolism in Grape Berries Grown under Double Cropping System
GWGT01_01379	SRR5989174	SRP116553	SRX3144943	1588	1498	GSM2758510	SINGLE	Vitis vinifera cv. Riesling	Berry	Growth Stages	Dissecting the Variations of Ripening Progression and Flavonoid Metabolism in Grape Berries Grown under Double Cropping System
GWGT01_01380	SRR5989175	SRP116553	SRX3144944	1685	1587	GSM2758511	SINGLE	Vitis vinifera cv. Riesling	Berry	Growth Stages	Dissecting the Variations of Ripening Progression and Flavonoid Metabolism in Grape Berries Grown under Double Cropping System
GWGT01_01381	SRR5989176	SRP116553	SRX3144945	1089	463	GSM2758512	SINGLE	Vitis vinifera cv. Riesling	Berry	Growth Stages	Dissecting the Variations of Ripening Progression and Flavonoid Metabolism in Grape Berries Grown under Double Cropping System
GWGT01_01382	SRR5989177	SRP116553	SRX3144946	1049	421	GSM2758513	SINGLE	Vitis vinifera cv. Riesling	Berry	Growth Stages	Dissecting the Variations of Ripening Progression and Flavonoid Metabolism in Grape Berries Grown under Double Cropping System
GWGT01_01383	SRR5989178	SRP116553	SRX3144947	1107	445	GSM2758514	SINGLE	Vitis vinifera cv. Riesling	Berry	Growth Stages	Dissecting the Variations of Ripening Progression and Flavonoid Metabolism in Grape Berries Grown under Double Cropping System
GWGT01_01384	SRR5989179	SRP116553	SRX3144948	1081	435	GSM2758515	SINGLE	Vitis vinifera cv. Riesling	Berry	Growth Stages	Dissecting the Variations of Ripening Progression and Flavonoid Metabolism in Grape Berries Grown under Double Cropping System
GWGT01_01385	SRR5989180	SRP116553	SRX3144949	1111	449	GSM2758516	SINGLE	Vitis vinifera cv. Riesling	Berry	Growth Stages	Dissecting the Variations of Ripening Progression and Flavonoid Metabolism in Grape Berries Grown under Double Cropping System
GWGT01_01386	SRR5989181	SRP116553	SRX3144950	899	366	GSM2758517	SINGLE	Vitis vinifera cv. Riesling	Berry	Growth Stages	Dissecting the Variations of Ripening Progression and Flavonoid Metabolism in Grape Berries Grown under Double Cropping System
GWGT01_01387	SRR5989182	SRP116553	SRX3144951	984	399	GSM2758518	SINGLE	Vitis vinifera cv. Riesling	Berry	Growth Stages	Dissecting the Variations of Ripening Progression and Flavonoid Metabolism in Grape Berries Grown under Double Cropping System
GWGT01_01388	SRR5989183	SRP116553	SRX3144952	1170	469	GSM2758519	SINGLE	Vitis vinifera cv. Riesling	Berry	Growth Stages	Dissecting the Variations of Ripening Progression and Flavonoid Metabolism in Grape Berries Grown under Double Cropping System
GWGT01_01389	SRR5989184	SRP116553	SRX3144953	1260	502	GSM2758520	SINGLE	Vitis vinifera cv. Riesling	Berry	Growth Stages	Dissecting the Variations of Ripening Progression and Flavonoid Metabolism in Grape Berries Grown under Double Cropping System
GWGT01_01390	SRR5989185	SRP116553	SRX3144954	1054	421	GSM2758521	SINGLE	Vitis vinifera cv. Riesling	Berry	Growth Stages	Dissecting the Variations of Ripening Progression and Flavonoid Metabolism in Grape Berries Grown under Double Cropping System
GWGT01_01391	SRR5989186	SRP116553	SRX3144955	1054	421	GSM2758522	SINGLE	Vitis vinifera cv. Riesling	Berry	Growth Stages	Dissecting the Variations of Ripening Progression and Flavonoid Metabolism in Grape Berries Grown under Double Cropping System
GWGT01_01392	SRR5989187	SRP116553	SRX3144956	971	394	GSM2758523	SINGLE	Vitis vinifera cv. Riesling	Berry	Growth Stages	Dissecting the Variations of Ripening Progression and Flavonoid Metabolism in Grape Berries Grown under Double Cropping System
GWGT01_01393	SRR6008555	SRP116882	SRX3162576	608	230	NA	SINGLE	Vitis labruscana cv. Kyoho	BerrySkin	Growth Stages	?RNA-Seq analysis of the WT and VvVHP1;2-overexpressed berry skins
GWGT01_01394	SRR6008556	SRP116882	SRX3162575	609	227	NA	SINGLE	Vitis labruscana cv. Kyoho	BerrySkin	Growth Stages	?RNA-Seq analysis of the WT and VvVHP1;2-overexpressed berry skins
GWGT01_01395	SRR6008557	SRP116882	SRX3162574	609	230	NA	SINGLE	Vitis labruscana cv. Kyoho	BerrySkin	Growth Stages	?RNA-Seq analysis of the WT and VvVHP1;2-overexpressed berry skins
GWGT01_01396	SRR6008558	SRP116882	SRX3162573	609	229	NA	SINGLE	Vitis labruscana cv. Kyoho	BerrySkin	Growth Stages	?RNA-Seq analysis of the WT and VvVHP1;2-overexpressed berry skins
GWGT01_01397	SRR6008559	SRP116882	SRX3162572	609	236	NA	SINGLE	Vitis labruscana cv. Kyoho	BerrySkin	Growth Stages	?RNA-Seq analysis of the WT and VvVHP1;2-overexpressed berry skins
GWGT01_01398	SRR6008560	SRP116882	SRX3162571	608	231	NA	SINGLE	Vitis labruscana cv. Kyoho	BerrySkin	Growth Stages	?RNA-Seq analysis of the WT and VvVHP1;2-overexpressed berry skins
GWGT01_01399	SRR6122100	SRP057464	SRX3234777	307	180	NA	SINGLE	V.vinifera Chardonnay x V. cinerea B9	Stem	Disease(Plasmopara Viticola)	Vitis Phenotype or Genotype
GWGT01_01400	SRR6122101	SRP057464	SRX3234776	1195	678	NA	SINGLE	V.vinifera Chardonnay x V. cinerea B9	Stem	Disease(Plasmopara Viticola)	Vitis Phenotype or Genotype
GWGT01_01401	SRR6122102	SRP057464	SRX3234775	258	148	NA	SINGLE	V.vinifera Chardonnay x V. cinerea B9	Stem	Disease(Plasmopara Viticola)	Vitis Phenotype or Genotype
GWGT01_01402	SRR6122103	SRP057464	SRX3234774	326	190	NA	SINGLE	V.vinifera Chardonnay x V. cinerea B9	Stem	Disease(Plasmopara Viticola)	Vitis Phenotype or Genotype
GWGT01_01403	SRR6122104	SRP057464	SRX3234773	311	180	NA	SINGLE	V.vinifera Chardonnay x V. cinerea B9	Stem	Disease(Plasmopara Viticola)	Vitis Phenotype or Genotype
GWGT01_01404	SRR6122105	SRP057464	SRX3234772	296	170	NA	SINGLE	V.vinifera Chardonnay x V. cinerea B9	Stem	Disease(Plasmopara Viticola)	Vitis Phenotype or Genotype
GWGT01_01405	SRR6122106	SRP057464	SRX3234771	322	186	NA	SINGLE	V.vinifera Chardonnay x V. cinerea B9	Stem	Disease(Plasmopara Viticola)	Vitis Phenotype or Genotype
GWGT01_01406	SRR6122107	SRP057464	SRX3234770	467	267	NA	SINGLE	V.vinifera Chardonnay x V. cinerea B9	Stem	Disease(Plasmopara Viticola)	Vitis Phenotype or Genotype
GWGT01_01407	SRR6122108	SRP057464	SRX3234769	230	134	NA	SINGLE	V.vinifera Chardonnay x V. cinerea B9	Stem	Disease(Plasmopara Viticola)	Vitis Phenotype or Genotype
GWGT01_01408	SRR6122109	SRP057464	SRX3234768	452	260	NA	SINGLE	V.vinifera Chardonnay x V. cinerea B9	Stem	Disease(Plasmopara Viticola)	Vitis Phenotype or Genotype
GWGT01_01409	SRR6122110	SRP057464	SRX3234767	278	159	NA	SINGLE	V.vinifera Chardonnay x V. cinerea B9	Stem	Disease(Plasmopara Viticola)	Vitis Phenotype or Genotype
GWGT01_01410	SRR6122111	SRP057464	SRX3234766	297	171	NA	SINGLE	V.vinifera Chardonnay x V. cinerea B9	Stem	Disease(Plasmopara Viticola)	Vitis Phenotype or Genotype
GWGT01_01411	SRR6122112	SRP057464	SRX3234765	426	246	NA	SINGLE	V.vinifera Chardonnay x V. cinerea B9	Stem	Disease(Plasmopara Viticola)	Vitis Phenotype or Genotype
GWGT01_01412	SRR6122113	SRP057464	SRX3234764	453	260	NA	SINGLE	V.vinifera Chardonnay x V. cinerea B9	Stem	Disease(Plasmopara Viticola)	Vitis Phenotype or Genotype
GWGT01_01413	SRR6122114	SRP057464	SRX3234763	491	281	NA	SINGLE	V.vinifera Chardonnay x V. cinerea B9	Stem	Disease(Plasmopara Viticola)	Vitis Phenotype or Genotype
GWGT01_01414	SRR6122115	SRP057464	SRX3234762	592	340	NA	SINGLE	V.vinifera Chardonnay x V. cinerea B9	Stem	Disease(Plasmopara Viticola)	Vitis Phenotype or Genotype
GWGT01_01415	SRR6122116	SRP057464	SRX3234761	215	122	NA	SINGLE	V.vinifera Chardonnay x V. cinerea B9	Stem	Disease(Plasmopara Viticola)	Vitis Phenotype or Genotype
GWGT01_01416	SRR6122117	SRP057464	SRX3234760	310	179	NA	SINGLE	V.vinifera Chardonnay x V. cinerea B9	Stem	Disease(Plasmopara Viticola)	Vitis Phenotype or Genotype
GWGT01_01417	SRR6122118	SRP057464	SRX3234759	282	162	NA	SINGLE	V.vinifera Chardonnay x V. cinerea B9	Stem	Disease(Plasmopara Viticola)	Vitis Phenotype or Genotype
GWGT01_01418	SRR6122119	SRP057464	SRX3234758	277	160	NA	SINGLE	V.vinifera Chardonnay x V. cinerea B9	Stem	Disease(Plasmopara Viticola)	Vitis Phenotype or Genotype
GWGT01_01419	SRR6122120	SRP057464	SRX3234757	376	215	NA	SINGLE	V.vinifera Chardonnay x V. cinerea B9	Stem	Disease(Plasmopara Viticola)	Vitis Phenotype or Genotype
GWGT01_01420	SRR6122121	SRP057464	SRX3234756	319	183	NA	SINGLE	V.vinifera Chardonnay x V. cinerea B9	Stem	Disease(Plasmopara Viticola)	Vitis Phenotype or Genotype
GWGT01_01421	SRR6122122	SRP057464	SRX3234755	284	167	NA	SINGLE	V.vinifera Chardonnay x V. cinerea B9	Stem	Disease(Plasmopara Viticola)	Vitis Phenotype or Genotype
GWGT01_01422	SRR6122123	SRP057464	SRX3234754	277	161	NA	SINGLE	V.vinifera Chardonnay x V. cinerea B9	Stem	Disease(Plasmopara Viticola)	Vitis Phenotype or Genotype
GWGT01_01423	SRR6122285	SRP057464	SRX3234950	656	388	NA	SINGLE	V.vinifera Chardonnay x V. cinerea B9	Leaf	Disease(Plasmopara Viticola)	Vitis Phenotype or Genotype
GWGT01_01424	SRR6122286	SRP057464	SRX3234949	586	336	NA	SINGLE	V.vinifera Chardonnay x V. cinerea B9	Leaf	Disease(Plasmopara Viticola)	Vitis Phenotype or Genotype
GWGT01_01425	SRR6122287	SRP057464	SRX3234948	748	432	NA	SINGLE	V.vinifera Chardonnay x V. cinerea B9	Leaf	Disease(Plasmopara Viticola)	Vitis Phenotype or Genotype
GWGT01_01426	SRR6122288	SRP057464	SRX3234947	446	260	NA	SINGLE	V.vinifera Chardonnay x V. cinerea B9	Leaf	Disease(Plasmopara Viticola)	Vitis Phenotype or Genotype
GWGT01_01427	SRR6122289	SRP057464	SRX3234945	530	309	NA	SINGLE	V.vinifera Chardonnay x V. cinerea B9	Leaf	Disease(Plasmopara Viticola)	Vitis Phenotype or Genotype
GWGT01_01428	SRR6122290	SRP057464	SRX3234944	877	507	NA	SINGLE	V.vinifera Chardonnay x V. cinerea B9	Leaf	Disease(Plasmopara Viticola)	Vitis Phenotype or Genotype
GWGT01_01429	SRR6122291	SRP057464	SRX3234943	565	328	NA	SINGLE	V.vinifera Chardonnay x V. cinerea B9	Leaf	Disease(Plasmopara Viticola)	Vitis Phenotype or Genotype
GWGT01_01430	SRR6122292	SRP057464	SRX3234946	829	486	NA	SINGLE	V.vinifera Chardonnay x V. cinerea B9	Leaf	Disease(Plasmopara Viticola)	Vitis Phenotype or Genotype
GWGT01_01431	SRR6122293	SRP057464	SRX3234942	461	269	NA	SINGLE	V.vinifera Chardonnay x V. cinerea B9	Leaf	Disease(Plasmopara Viticola)	Vitis Phenotype or Genotype
GWGT01_01432	SRR6122294	SRP057464	SRX3234941	893	517	NA	SINGLE	V.vinifera Chardonnay x V. cinerea B9	Leaf	Disease(Plasmopara Viticola)	Vitis Phenotype or Genotype
GWGT01_01433	SRR6122295	SRP057464	SRX3234940	897	516	NA	SINGLE	V.vinifera Chardonnay x V. cinerea B9	Leaf	Disease(Plasmopara Viticola)	Vitis Phenotype or Genotype
GWGT01_01434	SRR6122296	SRP057464	SRX3234939	644	372	NA	SINGLE	V.vinifera Chardonnay x V. cinerea B9	Leaf	Disease(Plasmopara Viticola)	Vitis Phenotype or Genotype
GWGT01_01435	SRR6195043	SRP120593	SRX3304980	22614	8346	NA	PAIRED	V.vinifera cv. Vlaska	Petioles	Different Cultivars	EcoGVCC grapevine viruses
GWGT01_01436	SRR6195044	SRP120593	SRX3304979	16489	5974	NA	PAIRED	V.vinifera cv.Ljutun	Petioles	Different Cultivars	EcoGVCC grapevine viruses
GWGT01_01437	SRR6195045	SRP120593	SRX3304978	15201	5567	NA	PAIRED	V.vinifera cv.Dobricic	Petioles	Different Cultivars	EcoGVCC grapevine viruses
GWGT01_01438	SRR6320538	SRP102870	SRX3420353	1225	522	NA	PAIRED	V.vinifera cv. PN40024	Berry	Growth Stages	fruitENCODE: An encyclopedia of DNA elements for fruit ripening
GWGT01_01439	SRR6320539	SRP102870	SRX3420352	1666	703	NA	PAIRED	V.vinifera cv. PN40024	Berry	Growth Stages	fruitENCODE: An encyclopedia of DNA elements for fruit ripening
GWGT01_01440	SRR6320540	SRP102870	SRX3420351	1463	621	NA	PAIRED	V.vinifera cv. PN40024	Berry	Growth Stages	fruitENCODE: An encyclopedia of DNA elements for fruit ripening
GWGT01_01441	SRR6365707	SRP126494	SRX3461226	970	359	GSM2883154	SINGLE	Vitis labrusca cv. Bangalore blue	Leaf	Growth Stages	A cluster of miRNAs regulate MYB repressors to promote anthocyanin accumulation in grapes (RNA-Seq)
GWGT01_01442	SRR6365708	SRP126494	SRX3461227	2878	1049	GSM2883155	SINGLE	Vitis labrusca cv. Bangalore blue	Leaf	Growth Stages	A cluster of miRNAs regulate MYB repressors to promote anthocyanin accumulation in grapes (RNA-Seq)
GWGT01_01443	SRR6365709	SRP126494	SRX3461228	1917	699	GSM2883156	SINGLE	V.vinifera cv. Red Globe	Leaf	Growth Stages	A cluster of miRNAs regulate MYB repressors to promote anthocyanin accumulation in grapes (RNA-Seq)
GWGT01_01444	SRR6365710	SRP126494	SRX3461229	1464	534	GSM2883157	SINGLE	V.vinifera cv. Red Globe	Leaf	Growth Stages	A cluster of miRNAs regulate MYB repressors to promote anthocyanin accumulation in grapes (RNA-Seq)
GWGT01_01445	SRR6365711	SRP126494	SRX3461230	1700	618	GSM2883158	SINGLE	V.vinifera cv.Dilkhush	Leaf	Growth Stages	A cluster of miRNAs regulate MYB repressors to promote anthocyanin accumulation in grapes (RNA-Seq)
GWGT01_01446	SRR6365712	SRP126494	SRX3461231	1895	690	GSM2883159	SINGLE	V.vinifera cv.Dilkhush	Leaf	Growth Stages	A cluster of miRNAs regulate MYB repressors to promote anthocyanin accumulation in grapes (RNA-Seq)
GWGT01_01447	SRR6365713	SRP126494	SRX3461232	754	280	GSM2883160	SINGLE	Vitis labrusca cv. Bangalore blue	FruitPeels	Growth Stages	A cluster of miRNAs regulate MYB repressors to promote anthocyanin accumulation in grapes (RNA-Seq)
GWGT01_01448	SRR6365714	SRP126494	SRX3461233	1676	614	GSM2883161	SINGLE	Vitis labrusca cv. Bangalore blue	FruitPeels	Growth Stages	A cluster of miRNAs regulate MYB repressors to promote anthocyanin accumulation in grapes (RNA-Seq)
GWGT01_01449	SRR6365715	SRP126494	SRX3461234	1618	594	GSM2883162	SINGLE	V.vinifera cv. Red Globe	FruitPeels	Growth Stages	A cluster of miRNAs regulate MYB repressors to promote anthocyanin accumulation in grapes (RNA-Seq)
GWGT01_01450	SRR6365716	SRP126494	SRX3461235	1568	576	GSM2883163	SINGLE	V.vinifera cv. Red Globe	FruitPeels	Growth Stages	A cluster of miRNAs regulate MYB repressors to promote anthocyanin accumulation in grapes (RNA-Seq)
GWGT01_01451	SRR6365717	SRP126494	SRX3461236	1855	681	GSM2883164	SINGLE	V.vinifera cv. Dilkhush	FruitPeels	Growth Stages	A cluster of miRNAs regulate MYB repressors to promote anthocyanin accumulation in grapes (RNA-Seq)
GWGT01_01452	SRR6365718	SRP126494	SRX3461237	1707	623	GSM2883165	SINGLE	V.vinifera cv. Dilkhush	FruitPeels	Growth Stages	A cluster of miRNAs regulate MYB repressors to promote anthocyanin accumulation in grapes (RNA-Seq)
GWGT01_01453	SRR6667628	SRP057464	SRX3644423	1068	407	NA	SINGLE	Vitis hybrid cultivar	Leaf	Disease(Plasmopara Viticola)	Vitis Phenotype or Genotype
GWGT01_01454	SRR6667629	SRP057464	SRX3644422	768	296	NA	SINGLE	Vitis hybrid cultivar	Leaf	Disease(Plasmopara Viticola)	Vitis Phenotype or Genotype
GWGT01_01455	SRR6667630	SRP057464	SRX3644421	829	319	NA	SINGLE	Vitis hybrid cultivar	Leaf	Disease(Plasmopara Viticola)	Vitis Phenotype or Genotype
GWGT01_01456	SRR6667631	SRP057464	SRX3644420	918	352	NA	SINGLE	Vitis hybrid cultivar	Leaf	Disease(Plasmopara Viticola)	Vitis Phenotype or Genotype
GWGT01_01457	SRR6667632	SRP057464	SRX3644419	970	373	NA	SINGLE	Vitis hybrid cultivar	Leaf	Disease(Plasmopara Viticola)	Vitis Phenotype or Genotype
GWGT01_01458	SRR6667633	SRP057464	SRX3644418	981	376	NA	SINGLE	Vitis hybrid cultivar	Leaf	Disease(Plasmopara Viticola)	Vitis Phenotype or Genotype
GWGT01_01459	SRR6667634	SRP057464	SRX3644417	891	340	NA	SINGLE	Vitis hybrid cultivar	Leaf	Disease(Plasmopara Viticola)	Vitis Phenotype or Genotype
GWGT01_01460	SRR6667635	SRP057464	SRX3644416	938	360	NA	SINGLE	Vitis hybrid cultivar	Leaf	Disease(Plasmopara Viticola)	Vitis Phenotype or Genotype
GWGT01_01461	SRR6667636	SRP057464	SRX3644415	791	306	NA	SINGLE	Vitis hybrid cultivar	Leaf	Disease(Plasmopara Viticola)	Vitis Phenotype or Genotype
GWGT01_01462	SRR6667637	SRP057464	SRX3644414	841	329	NA	SINGLE	Vitis hybrid cultivar	Leaf	Disease(Plasmopara Viticola)	Vitis Phenotype or Genotype
GWGT01_01463	SRR6667638	SRP057464	SRX3644413	962	368	NA	SINGLE	Vitis hybrid cultivar	Leaf	Disease(Plasmopara Viticola)	Vitis Phenotype or Genotype
GWGT01_01464	SRR6667639	SRP057464	SRX3644412	1209	464	NA	SINGLE	Vitis hybrid cultivar	Leaf	Disease(Plasmopara Viticola)	Vitis Phenotype or Genotype
GWGT01_01465	SRR6667640	SRP057464	SRX3644411	947	367	NA	SINGLE	Vitis hybrid cultivar	Leaf	Disease(Plasmopara Viticola)	Vitis Phenotype or Genotype
GWGT01_01466	SRR6667641	SRP057464	SRX3644410	948	363	NA	SINGLE	Vitis hybrid cultivar	Leaf	Disease(Plasmopara Viticola)	Vitis Phenotype or Genotype
GWGT01_01467	SRR6667642	SRP057464	SRX3644409	922	353	NA	SINGLE	Vitis hybrid cultivar	Leaf	Disease(Plasmopara Viticola)	Vitis Phenotype or Genotype
GWGT01_01468	SRR6667643	SRP057464	SRX3644408	927	358	NA	SINGLE	Vitis hybrid cultivar	Leaf	Disease(Plasmopara Viticola)	Vitis Phenotype or Genotype
GWGT01_01469	SRR6667644	SRP057464	SRX3644407	939	362	NA	SINGLE	Vitis hybrid cultivar	Leaf	Disease(Plasmopara Viticola)	Vitis Phenotype or Genotype
GWGT01_01470	SRR6667645	SRP057464	SRX3644406	923	353	NA	SINGLE	Vitis hybrid cultivar	Leaf	Disease(Plasmopara Viticola)	Vitis Phenotype or Genotype
GWGT01_01471	SRR6667646	SRP057464	SRX3644405	811	314	NA	SINGLE	Vitis hybrid cultivar	Leaf	Disease(Plasmopara Viticola)	Vitis Phenotype or Genotype
GWGT01_01472	SRR6667647	SRP057464	SRX3644404	909	352	NA	SINGLE	Vitis hybrid cultivar	Leaf	Disease(Plasmopara Viticola)	Vitis Phenotype or Genotype
GWGT01_01473	SRR6667648	SRP057464	SRX3644403	998	383	NA	SINGLE	Vitis hybrid cultivar	Leaf	Disease(Plasmopara Viticola)	Vitis Phenotype or Genotype
GWGT01_01474	SRR6667649	SRP057464	SRX3644402	1234	474	NA	SINGLE	Vitis hybrid cultivar	Leaf	Disease(Plasmopara Viticola)	Vitis Phenotype or Genotype
GWGT01_01475	SRR6667650	SRP057464	SRX3644401	907	349	NA	SINGLE	Vitis hybrid cultivar	Leaf	Disease(Plasmopara Viticola)	Vitis Phenotype or Genotype
GWGT01_01476	SRR6667651	SRP057464	SRX3644400	852	327	NA	SINGLE	Vitis hybrid cultivar	Leaf	Disease(Plasmopara Viticola)	Vitis Phenotype or Genotype
GWGT01_01477	SRR6667652	SRP057464	SRX3644399	863	332	NA	SINGLE	Vitis hybrid cultivar	Leaf	Disease(Plasmopara Viticola)	Vitis Phenotype or Genotype
GWGT01_01478	SRR6667653	SRP057464	SRX3644398	908	350	NA	SINGLE	Vitis hybrid cultivar	Leaf	Disease(Plasmopara Viticola)	Vitis Phenotype or Genotype
GWGT01_01479	SRR6667654	SRP057464	SRX3644397	840	321	NA	SINGLE	Vitis hybrid cultivar	Leaf	Disease(Plasmopara Viticola)	Vitis Phenotype or Genotype
GWGT01_01480	SRR6667655	SRP057464	SRX3644396	939	367	NA	SINGLE	Vitis hybrid cultivar	Leaf	Disease(Plasmopara Viticola)	Vitis Phenotype or Genotype
GWGT01_01481	SRR6706478	SRP132681	SRX3680597	6869	2775	NA	PAIRED	V.vinifera cv. Pinot Noir	Leaf	Drought Stress	?Transcriptome profiling of grapevine kinase genes under drought stress
GWGT01_01482	SRR6706479	SRP132681	SRX3680596	6577	2662	NA	PAIRED	V.vinifera cv. Pinot Noir	Leaf	Drought Stress	?Transcriptome profiling of grapevine kinase genes under drought stress
GWGT01_01483	SRR6706480	SRP132681	SRX3680595	7273	2935	NA	PAIRED	V.vinifera cv. Pinot Noir	Leaf	Drought Stress	?Transcriptome profiling of grapevine kinase genes under drought stress
GWGT01_01484	SRR6706481	SRP132681	SRX3680594	7425	3020	NA	PAIRED	V.vinifera cv. Pinot Noir	Leaf	Drought Stress	?Transcriptome profiling of grapevine kinase genes under drought stress
GWGT01_01485	SRR6706482	SRP132681	SRX3680593	7133	2894	NA	PAIRED	V.vinifera cv. Pinot Noir	Leaf	Drought Stress	?Transcriptome profiling of grapevine kinase genes under drought stress
GWGT01_01486	SRR6706483	SRP132681	SRX3680592	7843	3175	NA	PAIRED	V.vinifera cv. Pinot Noir	Leaf	Drought Stress	?Transcriptome profiling of grapevine kinase genes under drought stress
GWGT01_01487	SRR6706484	SRP132681	SRX3680591	7957	3228	NA	PAIRED	V.vinifera cv. Pinot Noir	Leaf	Drought Stress	?Transcriptome profiling of grapevine kinase genes under drought stress
GWGT01_01488	SRR6706485	SRP132681	SRX3680590	6856	2785	NA	PAIRED	V.vinifera cv. Pinot Noir	Leaf	Drought Stress	?Transcriptome profiling of grapevine kinase genes under drought stress
GWGT01_01489	SRR6706486	SRP132681	SRX3680589	6551	2664	NA	PAIRED	V.vinifera cv. Pinot Noir	Leaf	Drought Stress	?Transcriptome profiling of grapevine kinase genes under drought stress
GWGT01_01490	SRR6706487	SRP132681	SRX3680588	7224	2930	NA	PAIRED	V.vinifera cv. Pinot Noir	Leaf	Drought Stress	?Transcriptome profiling of grapevine kinase genes under drought stress
GWGT01_01491	SRR6706488	SRP132681	SRX3680587	6516	2653	NA	PAIRED	V.vinifera cv. Pinot Noir	Leaf	Drought Stress	?Transcriptome profiling of grapevine kinase genes under drought stress
GWGT01_01492	SRR6706489	SRP132681	SRX3680586	8165	3308	NA	PAIRED	V.vinifera cv. Pinot Noir	Leaf	Drought Stress	?Transcriptome profiling of grapevine kinase genes under drought stress
GWGT01_01493	SRR866531	SRP022966	SRX285762	7130	4439	NA	PAIRED	V.vinifera cv. Tannat	Grain	Growth Stages	Vitis vinifera strain:Tannat Transcriptome or Gene expression
GWGT01_01494	SRR866540	SRP022966	SRX285763	4557	2823	NA	PAIRED	V.vinifera cv. Tannat	Grain	Growth Stages	Vitis vinifera strain:Tannat Transcriptome or Gene expression
GWGT01_01495	SRR866544	SRP022966	SRX285764	11014	6939	NA	PAIRED	V.vinifera cv. Tannat	Grain	Growth Stages	Vitis vinifera strain:Tannat Transcriptome or Gene expression
GWGT01_01496	SRR866568	SRP022966	SRX285765	6562	4044	NA	PAIRED	V.vinifera cv. Tannat	BerrySkin	Growth Stages	Vitis vinifera strain:Tannat Transcriptome or Gene expression
GWGT01_01497	SRR866569	SRP022966	SRX285766	6284	3913	NA	PAIRED	V.vinifera cv. Tannat	BerrySkin	Growth Stages	Vitis vinifera strain:Tannat Transcriptome or Gene expression
GWGT01_01498	SRR866570	SRP022966	SRX285767	7206	4421	NA	PAIRED	V.vinifera cv. Tannat	BerrySkin	Growth Stages	Vitis vinifera strain:Tannat Transcriptome or Gene expression
GWGT01_01499	SRR866571	SRP022966	SRX285768	7008	4592	NA	PAIRED	V.vinifera cv. Tannat	BerrySkin	Growth Stages	Vitis vinifera strain:Tannat Transcriptome or Gene expression
GWGT01_01500	SRR866572	SRP022966	SRX285769	6109	3775	NA	PAIRED	V.vinifera cv. Tannat	BerrySkin	Growth Stages	Vitis vinifera strain:Tannat Transcriptome or Gene expression
GWGT01_01501	SRR866574	SRP022966	SRX285778	5906	3620	NA	PAIRED	V.vinifera cv. Tannat	Seed	Growth Stages	Vitis vinifera strain:Tannat Transcriptome or Gene expression
GWGT01_01502	SRR866575	SRP022966	SRX285781	6214	3815	NA	PAIRED	V.vinifera cv. Tannat	Seed	Growth Stages	Vitis vinifera strain:Tannat Transcriptome or Gene expression
GWGT01_01503	SRR866576	SRP022966	SRX285783	8263	5100	NA	PAIRED	V.vinifera cv. Tannat	Seed	Growth Stages	Vitis vinifera strain:Tannat Transcriptome or Gene expression
GWGT01_01504	SRR922004	SRP026302	SRX314996	2352	1480	NA	PAIRED	Vitis amurensis	Leaf	Cold Stress	Vitis amurensis Transcriptome or Gene expression
GWGT01_01505	SRR922126	SRP026302	SRX315119	2476	1553	NA	PAIRED	Vitis amurensis	Leaf	Cold Stress	Vitis amurensis Transcriptome or Gene expression
GWGT01_01506	SRR922136	SRP026302	SRX315120	2237	1403	NA	PAIRED	Vitis amurensis	Leaf	Cold Stress	Vitis amurensis Transcriptome or Gene expression
GWGT01_01507	SRR922138	SRP026302	SRX315121	2682	1686	NA	PAIRED	Vitis amurensis	Leaf	Cold Stress	Vitis amurensis Transcriptome or Gene expression
GWGT01_01508	SRR5435948	SRP102288	SRX2725904	7936	3855	NA	SINGLE	Vitis vinifera	Leaf	Disease(Downy Mildew)	Multi-omic characterization of the Vitis vinifera/Plasmopara viticola (Grapevine Downy Mildew) pathosystem
GWGT01_01509	SRR5435949	SRP102288	SRX2725905	8626	4185	NA	SINGLE	Vitis vinifera	Leaf	Disease(Downy Mildew)	Multi-omic characterization of the Vitis vinifera/Plasmopara viticola (Grapevine Downy Mildew) pathosystem
GWGT01_01510	SRR5435950	SRP102288	SRX2725906	9640	4700	NA	SINGLE	Vitis vinifera	Leaf	Disease(Downy Mildew)	Multi-omic characterization of the Vitis vinifera/Plasmopara viticola (Grapevine Downy Mildew) pathosystem
GWGT01_01511	SRR5435951	SRP102288	SRX2725907	9036	4401	NA	SINGLE	Vitis vinifera	Leaf	Disease(Downy Mildew)	Multi-omic characterization of the Vitis vinifera/Plasmopara viticola (Grapevine Downy Mildew) pathosystem
GWGT01_01512	SRR5435952	SRP102288	SRX2725908	7971	3770	NA	SINGLE	Vitis vinifera	Leaf	Disease(Downy Mildew)	Multi-omic characterization of the Vitis vinifera/Plasmopara viticola (Grapevine Downy Mildew) pathosystem
GWGT01_01513	SRR5435953	SRP102288	SRX2725909	9494	4496	NA	SINGLE	Vitis vinifera	Leaf	Disease(Downy Mildew)	Multi-omic characterization of the Vitis vinifera/Plasmopara viticola (Grapevine Downy Mildew) pathosystem
GWGT01_01514	SRR5435954	SRP102288	SRX2725910	8068	3884	NA	SINGLE	Vitis vinifera	Leaf	Disease(Downy Mildew)	Multi-omic characterization of the Vitis vinifera/Plasmopara viticola (Grapevine Downy Mildew) pathosystem
GWGT01_01515	SRR5435955	SRP102288	SRX2725911	7395	3543	NA	SINGLE	Vitis vinifera	Leaf	Disease(Downy Mildew)	Multi-omic characterization of the Vitis vinifera/Plasmopara viticola (Grapevine Downy Mildew) pathosystem
GWGT01_01516	SRR5435956	SRP102288	SRX2725912	6683	3158	NA	SINGLE	Vitis vinifera	Leaf	Disease(Downy Mildew)	Multi-omic characterization of the Vitis vinifera/Plasmopara viticola (Grapevine Downy Mildew) pathosystem
GWGT01_01517	SRR5435957	SRP102288	SRX2725913	7487	3532	NA	SINGLE	Vitis vinifera	Leaf	Disease(Downy Mildew)	Multi-omic characterization of the Vitis vinifera/Plasmopara viticola (Grapevine Downy Mildew) pathosystem
GWGT01_01518	SRR5435958	SRP102288	SRX2725914	9528	4628	NA	SINGLE	Vitis vinifera	Leaf	Disease(Downy Mildew)	Multi-omic characterization of the Vitis vinifera/Plasmopara viticola (Grapevine Downy Mildew) pathosystem
GWGT01_01519	SRR5435959	SRP102288	SRX2725915	9078	4357	NA	SINGLE	Vitis vinifera	Leaf	Disease(Downy Mildew)	Multi-omic characterization of the Vitis vinifera/Plasmopara viticola (Grapevine Downy Mildew) pathosystem
GWGT01_01520	SRR5435960	SRP102288	SRX2725916	8701	4123	NA	SINGLE	Vitis vinifera	Leaf	Disease(Downy Mildew)	Multi-omic characterization of the Vitis vinifera/Plasmopara viticola (Grapevine Downy Mildew) pathosystem
GWGT01_01521	SRR5435961	SRP102288	SRX2725917	6816	3219	NA	SINGLE	Vitis vinifera	Leaf	Disease(Downy Mildew)	Multi-omic characterization of the Vitis vinifera/Plasmopara viticola (Grapevine Downy Mildew) pathosystem
GWGT01_01522	SRR5435962	SRP102288	SRX2725918	8211	3928	NA	SINGLE	Vitis vinifera	Leaf	Disease(Downy Mildew)	Multi-omic characterization of the Vitis vinifera/Plasmopara viticola (Grapevine Downy Mildew) pathosystem
GWGT01_01523	SRR5435963	SRP102288	SRX2725919	7101	3390	NA	SINGLE	Vitis vinifera	Leaf	Disease(Downy Mildew)	Multi-omic characterization of the Vitis vinifera/Plasmopara viticola (Grapevine Downy Mildew) pathosystem
GWGT01_01524	SRR5435964	SRP102288	SRX2725920	8088	3927	NA	SINGLE	Vitis vinifera	Leaf	Disease(Downy Mildew)	Multi-omic characterization of the Vitis vinifera/Plasmopara viticola (Grapevine Downy Mildew) pathosystem
GWGT01_01525	SRR5435965	SRP102288	SRX2725921	8085	3920	NA	SINGLE	Vitis vinifera	Leaf	Disease(Downy Mildew)	Multi-omic characterization of the Vitis vinifera/Plasmopara viticola (Grapevine Downy Mildew) pathosystem
GWGT01_01526	SRR5435966	SRP102288	SRX2725922	8718	4276	NA	SINGLE	Vitis vinifera	Leaf	Disease(Downy Mildew)	Multi-omic characterization of the Vitis vinifera/Plasmopara viticola (Grapevine Downy Mildew) pathosystem
GWGT01_01527	SRR5435967	SRP102288	SRX2725923	7796	3805	NA	SINGLE	Vitis vinifera	Leaf	Disease(Downy Mildew)	Multi-omic characterization of the Vitis vinifera/Plasmopara viticola (Grapevine Downy Mildew) pathosystem
GWGT01_01528	SRR5435968	SRP102288	SRX2725924	6443	3060	NA	SINGLE	Vitis vinifera	Leaf	Disease(Downy Mildew)	Multi-omic characterization of the Vitis vinifera/Plasmopara viticola (Grapevine Downy Mildew) pathosystem
GWGT01_01529	SRR5435969	SRP102288	SRX2725925	5746	2726	NA	SINGLE	Vitis vinifera	Leaf	Disease(Downy Mildew)	Multi-omic characterization of the Vitis vinifera/Plasmopara viticola (Grapevine Downy Mildew) pathosystem
GWGT02_00001	SRR9333633	SRP202053	NA	8429	4013.81	NA	PAIRED	Vitis amurensis	Berry	Cold Stress	Cold treatment of Vitis amurensis
GWGT02_00002	SRR9333636	SRP202053	NA	9144	4354.29	NA	PAIRED	Vitis amurensis	Berry	Cold Stress	Cold treatment of Vitis amurensis
GWGT02_00003	SRR9333635	SRP202053	NA	10555	5026.19	NA	PAIRED	Vitis amurensis	Berry	Cold Stress	Cold treatment of Vitis amurensis
GWGT02_00004	SRR9333632	SRP202053	NA	8382	3991.43	NA	PAIRED	Vitis amurensis	Berry	Cold Stress	Cold CK of Vitis amurensis
GWGT02_00005	SRR9333631	SRP202053	NA	8643	4115.71	NA	PAIRED	Vitis amurensis	Berry	Cold Stress	Cold CK of Vitis amurensis
GWGT02_00006	SRR9333634	SRP202053	NA	11017	5246.19	NA	PAIRED	Vitis amurensis	Berry	Cold Stress	Cold CK of Vitis amurensis
GWGT02_00007	SRR9333639	SRP202053	NA	8305	3954.76	NA	PAIRED	Vitis amurensis	Berry	Drought Stress	PEG treatment of Vitis amurensis
GWGT02_00008	SRR9333642	SRP202053	NA	9374	4463.81	NA	PAIRED	Vitis amurensis	Berry	Drought Stress	PEG treatment of Vitis amurensis
GWGT02_00009	SRR9333641	SRP202053	NA	11277	5370	NA	PAIRED	Vitis amurensis	Berry	Drought Stress	PEG treatment of Vitis amurensis
GWGT02_00010	SRR9333638	SRP202053	NA	8165	3888.1	NA	PAIRED	Vitis amurensis	Berry	Drought Stress	PEG CK of Vitis amurensis
GWGT02_00011	SRR9333637	SRP202053	NA	8727	4155.71	NA	PAIRED	Vitis amurensis	Berry	Drought Stress	PEG CK of Vitis amurensis
GWGT02_00012	SRR9333640	SRP202053	NA	8719	4151.9	NA	PAIRED	Vitis amurensis	Berry	Drought Stress	PEG CK of Vitis amurensis
GWGT02_00013	SRR10135455	SRP222156	NA	6381.92	3039.01	NA	PAIRED	V. labrusca x V. vinifera cv. Swenson 3	Berry	Growth Stages	The transcriptomes of the grape berries in green hard stages.
GWGT02_00014	SRR10135344	SRP222156	NA	6381.92	3039.01	NA	PAIRED	V. labrusca x V. vinifera cv. Swenson 3	Berry	Growth Stages	The transcriptomes of the grape berries in green hard stages.
GWGT02_00015	SRR10135233	SRP222156	NA	6381.92	3039.01	NA	PAIRED	V. labrusca x V. vinifera cv. Swenson 3	Berry	Growth Stages	The transcriptomes of the grape berries in green hard stages.
GWGT02_00016	SRR10135332	SRP222156	NA	5098.46	2427.84	NA	PAIRED	V. pseudoreticulata Wuyishan	Berry	Growth Stages	The transcriptomes of the grape berries in green hard stages.
GWGT02_00017	SRR10135321	SRP222156	NA	5098.46	2427.84	NA	PAIRED	V. pseudoreticulata Wuyishan	Berry	Growth Stages	The transcriptomes of the grape berries in green hard stages.
GWGT02_00018	SRR10135310	SRP222156	NA	5098.46	2427.84	NA	PAIRED	V. pseudoreticulata Wuyishan	Berry	Growth Stages	The transcriptomes of the grape berries in green hard stages.
GWGT02_00019	SRR10135232	SRP222156	NA	6671.28	3176.8	NA	PAIRED	V. cinerea Engelm.	Berry	Growth Stages	The transcriptomes of the grape berries in green hard stages.
GWGT02_00020	SRR10135221	SRP222156	NA	6671.28	3176.8	NA	PAIRED	V. cinerea Engelm.	Berry	Growth Stages	The transcriptomes of the grape berries in green hard stages.
GWGT02_00021	SRR10135210	SRP222156	NA	6671.28	3176.8	NA	PAIRED	V. cinerea Engelm.	Berry	Growth Stages	The transcriptomes of the grape berries in green hard stages.
GWGT02_00022	SRR10135133	SRP222156	NA	4649.52	2214.05	NA	PAIRED	V. labrusca x V. riparia Beta	Berry	Growth Stages	The transcriptomes of the grape berries in green hard stages.
GWGT02_00023	SRR10135121	SRP222156	NA	4649.52	2214.05	NA	PAIRED	V. labrusca x V. riparia Beta	Berry	Growth Stages	The transcriptomes of the grape berries in green hard stages.
GWGT02_00024	SRR10135110	SRP222156	NA	4649.52	2214.05	NA	PAIRED	V. labrusca x V. riparia Beta	Berry	Growth Stages	The transcriptomes of the grape berries in green hard stages.
GWGT02_00025	SRR10135443	SRP222156	NA	4798.67	2285.08	NA	PAIRED	V. labrusca x V. vinifera cv. Benifuii	Berry	Growth Stages	The transcriptomes of the grape berries in green hard stages.
GWGT02_00026	SRR10135432	SRP222156	NA	4798.67	2285.08	NA	PAIRED	V. labrusca x V. vinifera cv. Benifuii	Berry	Growth Stages	The transcriptomes of the grape berries in green hard stages.
GWGT02_00027	SRR10135410	SRP222156	NA	4798.67	2285.08	NA	PAIRED	V. labrusca x V. vinifera cv. Benifuii	Berry	Growth Stages	The transcriptomes of the grape berries in green hard stages.
GWGT02_00028	SRR10135028	SRP222156	NA	5290.55	2519.31	NA	PAIRED	V. labrusca x V. vinifera cv. Fujiminori	Berry	Growth Stages	The transcriptomes of the grape berries in green hard stages.
GWGT02_00029	SRR10135027	SRP222156	NA	5290.55	2519.31	NA	PAIRED	V. labrusca x V. vinifera cv. Fujiminori	Berry	Growth Stages	The transcriptomes of the grape berries in green hard stages.
GWGT02_00030	SRR10135026	SRP222156	NA	5290.55	2519.31	NA	PAIRED	V. labrusca x V. vinifera cv. Fujiminori	Berry	Growth Stages	The transcriptomes of the grape berries in green hard stages.
GWGT02_00031	SRR10135017	SRP222156	NA	7007.25	3336.78	NA	PAIRED	V. amurensis Japan	Berry	Growth Stages	The transcriptomes of the grape berries in green hard stages.
GWGT02_00032	SRR10135016	SRP222156	NA	7007.25	3336.78	NA	PAIRED	V. amurensis Japan	Berry	Growth Stages	The transcriptomes of the grape berries in green hard stages.
GWGT02_00033	SRR10135015	SRP222156	NA	7007.25	3336.78	NA	PAIRED	V. amurensis Japan	Berry	Growth Stages	The transcriptomes of the grape berries in green hard stages.
GWGT02_00034	SRR10134994	SRP222156	NA	6593.89	3139.95	NA	PAIRED	V. yanshanesis NO.4	Berry	Growth Stages	The transcriptomes of the grape berries in green hard stages.
GWGT02_00035	SRR10134993	SRP222156	NA	6593.89	3139.95	NA	PAIRED	V. yanshanesis NO.4	Berry	Growth Stages	The transcriptomes of the grape berries in green hard stages.
GWGT02_00036	SRR10134991	SRP222156	NA	6593.89	3139.95	NA	PAIRED	V. yanshanesis NO.4	Berry	Growth Stages	The transcriptomes of the grape berries in green hard stages.
GWGT02_00037	SRR10135006	SRP222156	NA	6086.71	2898.43	NA	PAIRED	V. labrusca x V. vinifera cv. Ryoho	Berry	Growth Stages	The transcriptomes of the grape berries in green hard stages.
GWGT02_00038	SRR10135004	SRP222156	NA	6086.71	2898.43	NA	PAIRED	V. labrusca x V. vinifera cv. Ryoho	Berry	Growth Stages	The transcriptomes of the grape berries in green hard stages.
GWGT02_00039	SRR10135005	SRP222156	NA	6086.71	2898.43	NA	PAIRED	V. labrusca x V. vinifera cv. Ryoho	Berry	Growth Stages	The transcriptomes of the grape berries in green hard stages.
GWGT02_00040	SRR10135002	SRP222156	NA	6086.71	2898.43	NA	PAIRED	V. labrusca x V. vinifera cv. Ryoho	Berry	Growth Stages	The transcriptomes of the grape berries in green hard stages.
GWGT02_00041	SRR10135448	SRP222156	NA	10240.3	4876.32	NA	PAIRED	V. amurensis Russia	Berry	Growth Stages	The transcriptomes of the grape berries in green hard stages.
GWGT02_00042	SRR10135447	SRP222156	NA	10240.3	4876.32	NA	PAIRED	V. amurensis Russia	Berry	Growth Stages	The transcriptomes of the grape berries in green hard stages.
GWGT02_00043	SRR10135446	SRP222156	NA	10240.3	4876.32	NA	PAIRED	V. amurensis Russia	Berry	Growth Stages	The transcriptomes of the grape berries in green hard stages.
GWGT02_00044	SRR10134985	SRP222156	NA	6309.31	3004.43	NA	PAIRED	V. labrusca x V. vinifera cv. Jingchao	Berry	Growth Stages	The transcriptomes of the grape berries in green hard stages.
GWGT02_00045	SRR10134984	SRP222156	NA	6309.31	3004.43	NA	PAIRED	V. labrusca x V. vinifera cv. Jingchao	Berry	Growth Stages	The transcriptomes of the grape berries in green hard stages.
GWGT02_00046	SRR10134983	SRP222156	NA	6309.31	3004.43	NA	PAIRED	V. labrusca x V. vinifera cv. Jingchao	Berry	Growth Stages	The transcriptomes of the grape berries in green hard stages.
GWGT02_00047	SRR10135438	SRP222156	NA	6029.52	2871.2	NA	PAIRED	V. quinquangularis xiangshan	Berry	Growth Stages	The transcriptomes of the grape berries in green hard stages.
GWGT02_00048	SRR10135437	SRP222156	NA	6029.52	2871.2	NA	PAIRED	V. quinquangularis xiangshan	Berry	Growth Stages	The transcriptomes of the grape berries in green hard stages.
GWGT02_00049	SRR10135436	SRP222156	NA	6029.52	2871.2	NA	PAIRED	V. quinquangularis xiangshan	Berry	Growth Stages	The transcriptomes of the grape berries in green hard stages.
GWGT02_00050	SRR10135429	SRP222156	NA	6546.9	3117.57	NA	PAIRED	V. bryoniifolia	Berry	Growth Stages	The transcriptomes of the grape berries in green hard stages.
GWGT02_00051	SRR10135428	SRP222156	NA	6546.9	3117.57	NA	PAIRED	V. bryoniifolia	Berry	Growth Stages	The transcriptomes of the grape berries in green hard stages.
GWGT02_00052	SRR10135427	SRP222156	NA	6546.9	3117.57	NA	PAIRED	V. bryoniifolia	Berry	Growth Stages	The transcriptomes of the grape berries in green hard stages.
GWGT02_00053	SRR10135419	SRP222156	NA	10807.9	5146.6	NA	PAIRED	V. labrusca x V. vinifera cv. Kangtai	Berry	Growth Stages	The transcriptomes of the grape berries in green hard stages.
GWGT02_00054	SRR10135418	SRP222156	NA	10807.9	5146.6	NA	PAIRED	V. labrusca x V. vinifera cv. Kangtai	Berry	Growth Stages	The transcriptomes of the grape berries in green hard stages.
GWGT02_00055	SRR10135417	SRP222156	NA	10807.9	5146.6	NA	PAIRED	V. labrusca x V. vinifera cv. Kangtai	Berry	Growth Stages	The transcriptomes of the grape berries in green hard stages.
GWGT02_00056	SRR10135400	SRP222156	NA	5749.64	2737.93	NA	PAIRED	V. ciniera x V. riparia 5A	Berry	Growth Stages	The transcriptomes of the grape berries in green hard stages.
GWGT02_00057	SRR10135397	SRP222156	NA	5749.64	2737.93	NA	PAIRED	V. ciniera x V. riparia 5A	Berry	Growth Stages	The transcriptomes of the grape berries in green hard stages.
GWGT02_00058	SRR10135398	SRP222156	NA	5749.64	2737.93	NA	PAIRED	V. ciniera x V. riparia 5A	Berry	Growth Stages	The transcriptomes of the grape berries in green hard stages.
GWGT02_00059	SRR10135409	SRP222156	NA	8945.65	4259.83	NA	PAIRED	V. labrusca x V. vinifera Gros Colman	Berry	Growth Stages	The transcriptomes of the grape berries in green hard stages.
GWGT02_00060	SRR10135408	SRP222156	NA	8945.65	4259.83	NA	PAIRED	V. labrusca x V. vinifera Gros Colman	Berry	Growth Stages	The transcriptomes of the grape berries in green hard stages.
GWGT02_00061	SRR10135407	SRP222156	NA	8945.65	4259.83	NA	PAIRED	V. labrusca x V. vinifera Gros Colman	Berry	Growth Stages	The transcriptomes of the grape berries in green hard stages.
GWGT02_00062	SRR10135389	SRP222156	NA	5737.89	2732.33	NA	PAIRED	V. pseudoreticulata x V. vinifera Huajia No.8	Berry	Growth Stages	The transcriptomes of the grape berries in green hard stages.
GWGT02_00063	SRR10135390	SRP222156	NA	5737.89	2732.33	NA	PAIRED	V. pseudoreticulata x V. vinifera Huajia No.9	Berry	Growth Stages	The transcriptomes of the grape berries in green hard stages.
GWGT02_00064	SRR10135387	SRP222156	NA	5737.89	2732.33	NA	PAIRED	V. pseudoreticulata x V. vinifera Huajia No.10	Berry	Growth Stages	The transcriptomes of the grape berries in green hard stages.
GWGT02_00065	SRR10135380	SRP222156	NA	6397.87	3046.61	NA	PAIRED	V. labrusca x V. vinifera Pondichry	Berry	Growth Stages	The transcriptomes of the grape berries in green hard stages.
GWGT02_00066	SRR10135379	SRP222156	NA	6397.87	3046.61	NA	PAIRED	V. labrusca x V. vinifera Pondichry	Berry	Growth Stages	The transcriptomes of the grape berries in green hard stages.
GWGT02_00067	SRR10135378	SRP222156	NA	6397.87	3046.61	NA	PAIRED	V. labrusca x V. vinifera Pondichry	Berry	Growth Stages	The transcriptomes of the grape berries in green hard stages.
GWGT02_00068	SRR10135370	SRP222156	NA	4612.62	2196.49	NA	PAIRED	V. labrusca x V. vinifera cv. Canadice	Berry	Growth Stages	The transcriptomes of the grape berries in green hard stages.
GWGT02_00069	SRR10135368	SRP222156	NA	4612.62	2196.49	NA	PAIRED	V. labrusca x V. vinifera cv. Canadice	Berry	Growth Stages	The transcriptomes of the grape berries in green hard stages.
GWGT02_00070	SRR10135369	SRP222156	NA	4612.62	2196.49	NA	PAIRED	V. labrusca x V. vinifera cv. Canadice	Berry	Growth Stages	The transcriptomes of the grape berries in green hard stages.
GWGT02_00071	SRR10135038	SRP222156	NA	5967.48	2841.66	NA	PAIRED	V. vinifera x V. amurensis cv. Beiquan	Berry	Growth Stages	The transcriptomes of the grape berries in green hard stages.
GWGT02_00072	SRR10135037	SRP222156	NA	5967.48	2841.66	NA	PAIRED	V. vinifera x V. amurensis cv. Beiquan	Berry	Growth Stages	The transcriptomes of the grape berries in green hard stages.
GWGT02_00073	SRR10135035	SRP222156	NA	5967.48	2841.66	NA	PAIRED	V. vinifera x V. amurensis cv. Beiquan	Berry	Growth Stages	The transcriptomes of the grape berries in green hard stages.
GWGT02_00074	SRR10135359	SRP222156	NA	7034.62	3349.82	NA	PAIRED	V. labrusca x V. vinifera cv. Jingya	Berry	Growth Stages	The transcriptomes of the grape berries in green hard stages.
GWGT02_00075	SRR10135360	SRP222156	NA	7034.62	3349.82	NA	PAIRED	V. labrusca x V. vinifera cv. Jingya	Berry	Growth Stages	The transcriptomes of the grape berries in green hard stages.
GWGT02_00076	SRR10135358	SRP222156	NA	7034.62	3349.82	NA	PAIRED	V. labrusca x V. vinifera cv. Jingya	Berry	Growth Stages	The transcriptomes of the grape berries in green hard stages.
GWGT02_00077	SRR10135349	SRP222156	NA	5842.36	2782.08	NA	PAIRED	V. labrusca x V. vinifera cv. Takao	Berry	Growth Stages	The transcriptomes of the grape berries in green hard stages.
GWGT02_00078	SRR10135348	SRP222156	NA	5842.36	2782.08	NA	PAIRED	V. labrusca x V. vinifera cv. Takao	Berry	Growth Stages	The transcriptomes of the grape berries in green hard stages.
GWGT02_00079	SRR10135347	SRP222156	NA	5842.36	2782.08	NA	PAIRED	V. labrusca x V. vinifera cv. Takao	Berry	Growth Stages	The transcriptomes of the grape berries in green hard stages.
GWGT02_00080	SRR10135338	SRP222156	NA	4409.1	2099.57	NA	PAIRED	V. labrusca x V. vinifera cv. Jiangshang	Berry	Growth Stages	The transcriptomes of the grape berries in green hard stages.
GWGT02_00081	SRR10135336	SRP222156	NA	4409.1	2099.57	NA	PAIRED	V. labrusca x V. vinifera cv. Jiangshang	Berry	Growth Stages	The transcriptomes of the grape berries in green hard stages.
GWGT02_00082	SRR10135337	SRP222156	NA	4409.1	2099.57	NA	PAIRED	V. labrusca x V. vinifera cv. Jiangshang	Berry	Growth Stages	The transcriptomes of the grape berries in green hard stages.
GWGT02_00083	SRR10135316	SRP222156	NA	2818.4	1342.09	NA	PAIRED	V. labrusca x V. vinifera cv. Roudingxiang	Berry	Growth Stages	The transcriptomes of the grape berries in green hard stages.
GWGT02_00084	SRR10135317	SRP222156	NA	2818.4	1342.09	NA	PAIRED	V. labrusca x V. vinifera cv. Roudingxiang	Berry	Growth Stages	The transcriptomes of the grape berries in green hard stages.
GWGT02_00085	SRR10135308	SRP222156	NA	8909.58	4242.66	NA	PAIRED	V. labrusca x V. vinifera cv. Catawba	Berry	Growth Stages	The transcriptomes of the grape berries in green hard stages.
GWGT02_00086	SRR10135307	SRP222156	NA	8909.58	4242.66	NA	PAIRED	V. labrusca x V. vinifera cv. Catawba	Berry	Growth Stages	The transcriptomes of the grape berries in green hard stages.
GWGT02_00087	SRR10135306	SRP222156	NA	8909.58	4242.66	NA	PAIRED	V. labrusca x V. vinifera cv. Catawba	Berry	Growth Stages	The transcriptomes of the grape berries in green hard stages.
GWGT02_00088	SRR10135298	SRP222156	NA	4376.62	2084.1	NA	PAIRED	V. labrusca x V. vinifera cv. Vehara540	Berry	Growth Stages	The transcriptomes of the grape berries in green hard stages.
GWGT02_00089	SRR10135297	SRP222156	NA	4376.62	2084.1	NA	PAIRED	V. labrusca x V. vinifera cv. Vehara541	Berry	Growth Stages	The transcriptomes of the grape berries in green hard stages.
GWGT02_00090	SRR10135296	SRP222156	NA	4376.62	2084.1	NA	PAIRED	V. labrusca x V. vinifera cv. Vehara542	Berry	Growth Stages	The transcriptomes of the grape berries in green hard stages.
GWGT02_00091	SRR10135287	SRP222156	NA	4841.94	2305.68	NA	PAIRED	V. labrusca x V. vinifera cv. Venus Seedless	Berry	Growth Stages	The transcriptomes of the grape berries in green hard stages.
GWGT02_00092	SRR10135289	SRP222156	NA	4841.94	2305.68	NA	PAIRED	V. labrusca x V. vinifera cv. Venus Seedless	Berry	Growth Stages	The transcriptomes of the grape berries in green hard stages.
GWGT02_00093	SRR10135286	SRP222156	NA	4841.94	2305.68	NA	PAIRED	V. labrusca x V. vinifera cv. Venus Seedless	Berry	Growth Stages	The transcriptomes of the grape berries in green hard stages.
GWGT02_00094	SRR10135327	SRP222156	NA	6272.83	2987.06	NA	PAIRED	V. vinifera x V. amurensis cv. Beichun	Berry	Growth Stages	The transcriptomes of the grape berries in green hard stages.
GWGT02_00095	SRR10135326	SRP222156	NA	6272.83	2987.06	NA	PAIRED	V. vinifera x V. amurensis cv. Beichun	Berry	Growth Stages	The transcriptomes of the grape berries in green hard stages.
GWGT02_00096	SRR10135325	SRP222156	NA	6272.83	2987.06	NA	PAIRED	V. vinifera x V. amurensis cv. Beichun	Berry	Growth Stages	The transcriptomes of the grape berries in green hard stages.
GWGT02_00097	SRR10135279	SRP222156	NA	5016.89	2388.99	NA	PAIRED	V. labrusca x V. vinifera Beniizu	Berry	Growth Stages	The transcriptomes of the grape berries in green hard stages.
GWGT02_00098	SRR10135278	SRP222156	NA	5016.89	2388.99	NA	PAIRED	V. labrusca x V. vinifera Beniizu	Berry	Growth Stages	The transcriptomes of the grape berries in green hard stages.
GWGT02_00099	SRR10135276	SRP222156	NA	5016.89	2388.99	NA	PAIRED	V. labrusca x V. vinifera Beniizu	Berry	Growth Stages	The transcriptomes of the grape berries in green hard stages.
GWGT02_00100	SRR10135269	SRP222156	NA	4749.22	2261.53	NA	PAIRED	V. labrusca x V. vinifera cv. Honey Juice	Berry	Growth Stages	The transcriptomes of the grape berries in green hard stages.
GWGT02_00101	SRR10135268	SRP222156	NA	4749.22	2261.53	NA	PAIRED	V. labrusca x V. vinifera cv. Honey Juice	Berry	Growth Stages	The transcriptomes of the grape berries in green hard stages.
GWGT02_00102	SRR10135267	SRP222156	NA	4749.22	2261.53	NA	PAIRED	V. labrusca x V. vinifera cv. Honey Juice	Berry	Growth Stages	The transcriptomes of the grape berries in green hard stages.
GWGT02_00103	SRR10135250	SRP222156	NA	5107.26	2432.03	NA	PAIRED	V. labrusca x V. vinifera cv. Gold Muscat	Berry	Growth Stages	The transcriptomes of the grape berries in green hard stages.
GWGT02_00104	SRR10135251	SRP222156	NA	5107.26	2432.03	NA	PAIRED	V. labrusca x V. vinifera cv. Gold Muscat	Berry	Growth Stages	The transcriptomes of the grape berries in green hard stages.
GWGT02_00105	SRR10135249	SRP222156	NA	5107.26	2432.03	NA	PAIRED	V. labrusca x V. vinifera cv. Gold Muscat	Berry	Growth Stages	The transcriptomes of the grape berries in green hard stages.
GWGT02_00106	SRR10135234	SRP222156	NA	6122.02	2915.25	NA	PAIRED	V. labrusca x V. vinifera cv. Guixiangyi	Berry	Growth Stages	The transcriptomes of the grape berries in green hard stages.
GWGT02_00107	SRR10135235	SRP222156	NA	6122.02	2915.25	NA	PAIRED	V. labrusca x V. vinifera cv. Guixiangyi	Berry	Growth Stages	The transcriptomes of the grape berries in green hard stages.
GWGT02_00108	SRR10135231	SRP222156	NA	6122.02	2915.25	NA	PAIRED	V. labrusca x V. vinifera cv. Guixiangyi	Berry	Growth Stages	The transcriptomes of the grape berries in green hard stages.
GWGT02_00109	SRR10135223	SRP222156	NA	4863.76	2316.08	NA	PAIRED	V. labrusca x V. vinifera Azensu×Ip 150	Berry	Growth Stages	The transcriptomes of the grape berries in green hard stages.
GWGT02_00110	SRR10135224	SRP222156	NA	4863.76	2316.08	NA	PAIRED	V. labrusca x V. vinifera Azensu×Ip 151	Berry	Growth Stages	The transcriptomes of the grape berries in green hard stages.
GWGT02_00111	SRR10135222	SRP222156	NA	4863.76	2316.08	NA	PAIRED	V. labrusca x V. vinifera Azensu×Ip 152	Berry	Growth Stages	The transcriptomes of the grape berries in green hard stages.
GWGT02_00112	SRR10135258	SRP222156	NA	6334.57	3016.46	NA	PAIRED	V. vinifera x V. amurensis cv. Beihong	Berry	Growth Stages	The transcriptomes of the grape berries in green hard stages.
GWGT02_00113	SRR10135259	SRP222156	NA	6334.57	3016.46	NA	PAIRED	V. vinifera x V. amurensis cv. Beihong	Berry	Growth Stages	The transcriptomes of the grape berries in green hard stages.
GWGT02_00114	SRR10135257	SRP222156	NA	6334.57	3016.46	NA	PAIRED	V. vinifera x V. amurensis cv. Beihong	Berry	Growth Stages	The transcriptomes of the grape berries in green hard stages.
GWGT02_00115	SRR10135214	SRP222156	NA	4344.89	2069	NA	PAIRED	V. labrusca x V. vinifera cv. Concord	Berry	Growth Stages	The transcriptomes of the grape berries in green hard stages.
GWGT02_00116	SRR10135213	SRP222156	NA	4344.89	2069	NA	PAIRED	V. labrusca x V. vinifera cv. Concord	Berry	Growth Stages	The transcriptomes of the grape berries in green hard stages.
GWGT02_00117	SRR10135212	SRP222156	NA	4344.89	2069	NA	PAIRED	V. labrusca x V. vinifera cv. Concord	Berry	Growth Stages	The transcriptomes of the grape berries in green hard stages.
GWGT02_00118	SRR10135204	SRP222156	NA	11073.4	5273.06	NA	PAIRED	V. vinifera x V. amurensis cv. Beimei	Berry	Growth Stages	The transcriptomes of the grape berries in green hard stages.
GWGT02_00119	SRR10135203	SRP222156	NA	11073.4	5273.06	NA	PAIRED	V. vinifera x V. amurensis cv. Beimei	Berry	Growth Stages	The transcriptomes of the grape berries in green hard stages.
GWGT02_00120	SRR10135202	SRP222156	NA	11073.4	5273.06	NA	PAIRED	V. vinifera x V. amurensis cv. Beimei	Berry	Growth Stages	The transcriptomes of the grape berries in green hard stages.
GWGT02_00121	SRR10135194	SRP222156	NA	5886.66	2803.17	NA	PAIRED	V. vinifera cv. Semillon	Berry	Growth Stages	The transcriptomes of the grape berries in green hard stages.
GWGT02_00122	SRR10135192	SRP222156	NA	5886.66	2803.17	NA	PAIRED	V. vinifera cv. Semillon	Berry	Growth Stages	The transcriptomes of the grape berries in green hard stages.
GWGT02_00123	SRR10135193	SRP222156	NA	5886.66	2803.17	NA	PAIRED	V. vinifera cv. Semillon	Berry	Growth Stages	The transcriptomes of the grape berries in green hard stages.
GWGT02_00124	SRR10135184	SRP222156	NA	6393.24	3044.4	NA	PAIRED	V. vinifera cv. Cabernet Sauvignon	Berry	Growth Stages	The transcriptomes of the grape berries in green hard stages.
GWGT02_00125	SRR10135182	SRP222156	NA	6393.24	3044.4	NA	PAIRED	V. vinifera cv. Cabernet Sauvignon	Berry	Growth Stages	The transcriptomes of the grape berries in green hard stages.
GWGT02_00126	SRR10135183	SRP222156	NA	6393.24	3044.4	NA	PAIRED	V. vinifera cv. Cabernet Sauvignon	Berry	Growth Stages	The transcriptomes of the grape berries in green hard stages.
GWGT02_00127	SRR10135173	SRP222156	NA	5443.63	2592.2	NA	PAIRED	V. vinifera cv. Jingzaojing	Berry	Growth Stages	The transcriptomes of the grape berries in green hard stages.
GWGT02_00128	SRR10135174	SRP222156	NA	5443.63	2592.2	NA	PAIRED	V. vinifera cv. Jingzaojing	Berry	Growth Stages	The transcriptomes of the grape berries in green hard stages.
GWGT02_00129	SRR10135172	SRP222156	NA	5443.63	2592.2	NA	PAIRED	V. vinifera cv. Jingzaojing	Berry	Growth Stages	The transcriptomes of the grape berries in green hard stages.
GWGT02_00130	SRR10135163	SRP222156	NA	3882.61	1848.86	NA	PAIRED	V. vinifera cv. Merlot	Berry	Growth Stages	The transcriptomes of the grape berries in green hard stages.
GWGT02_00131	SRR10135164	SRP222156	NA	3882.61	1848.86	NA	PAIRED	V. vinifera cv. Merlot	Berry	Growth Stages	The transcriptomes of the grape berries in green hard stages.
GWGT02_00132	SRR10135162	SRP222156	NA	3882.61	1848.86	NA	PAIRED	V. vinifera cv. Merlot	Berry	Growth Stages	The transcriptomes of the grape berries in green hard stages.
GWGT02_00133	SRR10135149	SRP222156	NA	4829.9	2299.95	NA	PAIRED	V. davidii Tangwei	Berry	Growth Stages	The transcriptomes of the grape berries in green hard stages.
GWGT02_00134	SRR10135147	SRP222156	NA	4829.9	2299.95	NA	PAIRED	V. davidii Tangwei	Berry	Growth Stages	The transcriptomes of the grape berries in green hard stages.
GWGT02_00135	SRR10135148	SRP222156	NA	4829.9	2299.95	NA	PAIRED	V. davidii Tangwei	Berry	Growth Stages	The transcriptomes of the grape berries in green hard stages.
GWGT02_00136	SRR10135146	SRP222156	NA	4829.9	2299.95	NA	PAIRED	V. davidii Tangwei	Berry	Growth Stages	The transcriptomes of the grape berries in green hard stages.
GWGT02_00137	SRR10135136	SRP222156	NA	5717.69	2722.71	NA	PAIRED	V. vinifera cv. Jingxiu	Berry	Growth Stages	The transcriptomes of the grape berries in green hard stages.
GWGT02_00138	SRR10135135	SRP222156	NA	5717.69	2722.71	NA	PAIRED	V. vinifera cv. Jingxiu	Berry	Growth Stages	The transcriptomes of the grape berries in green hard stages.
GWGT02_00139	SRR10135134	SRP222156	NA	5717.69	2722.71	NA	PAIRED	V. vinifera cv. Jingxiu	Berry	Growth Stages	The transcriptomes of the grape berries in green hard stages.
GWGT02_00140	SRR10135124	SRP222156	NA	5925.83	2821.82	NA	PAIRED	V. vinifera cv. Riesling Italian	Berry	Growth Stages	The transcriptomes of the grape berries in green hard stages.
GWGT02_00141	SRR10135125	SRP222156	NA	5925.83	2821.82	NA	PAIRED	V. vinifera cv. Riesling Italian	Berry	Growth Stages	The transcriptomes of the grape berries in green hard stages.
GWGT02_00142	SRR10135123	SRP222156	NA	5925.83	2821.82	NA	PAIRED	V. vinifera cv. Riesling Italian	Berry	Growth Stages	The transcriptomes of the grape berries in green hard stages.
GWGT02_00143	SRR10135113	SRP222156	NA	5902.4	2810.67	NA	PAIRED	V. vinifera cv. Cabernet Gernischet	Berry	Growth Stages	The transcriptomes of the grape berries in green hard stages.
GWGT02_00144	SRR10135112	SRP222156	NA	5902.4	2810.67	NA	PAIRED	V. vinifera cv. Cabernet Gernischet	Berry	Growth Stages	The transcriptomes of the grape berries in green hard stages.
GWGT02_00145	SRR10135111	SRP222156	NA	5902.4	2810.67	NA	PAIRED	V. vinifera cv. Cabernet Gernischet	Berry	Growth Stages	The transcriptomes of the grape berries in green hard stages.
GWGT02_00146	SRR10135103	SRP222156	NA	5478.49	2608.81	NA	PAIRED	V. vinifera cv. Xiangfei	Berry	Growth Stages	The transcriptomes of the grape berries in green hard stages.
GWGT02_00147	SRR10135102	SRP222156	NA	5478.49	2608.81	NA	PAIRED	V. vinifera cv. Xiangfei	Berry	Growth Stages	The transcriptomes of the grape berries in green hard stages.
GWGT02_00148	SRR10135101	SRP222156	NA	5478.49	2608.81	NA	PAIRED	V. vinifera cv. Xiangfei	Berry	Growth Stages	The transcriptomes of the grape berries in green hard stages.
GWGT02_00149	SRR10135093	SRP222156	NA	9336.83	4446.11	NA	PAIRED	V. vinifera cv. Yan73	Berry	Growth Stages	The transcriptomes of the grape berries in green hard stages.
GWGT02_00150	SRR10135092	SRP222156	NA	9336.83	4446.11	NA	PAIRED	V. vinifera cv. Yan73	Berry	Growth Stages	The transcriptomes of the grape berries in green hard stages.
GWGT02_00151	SRR10135091	SRP222156	NA	9336.83	4446.11	NA	PAIRED	V. vinifera cv. Yan73	Berry	Growth Stages	The transcriptomes of the grape berries in green hard stages.
GWGT02_00152	SRR10135090	SRP222156	NA	9336.83	4446.11	NA	PAIRED	V. vinifera cv. Yan73	Berry	Growth Stages	The transcriptomes of the grape berries in green hard stages.
GWGT02_00153	SRR10135082	SRP222156	NA	2887.52	1375.01	NA	PAIRED	V. vinifera cv. Thomson Seedless	Berry	Growth Stages	The transcriptomes of the grape berries in green hard stages.
GWGT02_00154	SRR10135081	SRP222156	NA	2887.52	1375.01	NA	PAIRED	V. vinifera cv. Thomson Seedless	Berry	Growth Stages	The transcriptomes of the grape berries in green hard stages.
GWGT02_00155	SRR10135080	SRP222156	NA	2887.52	1375.01	NA	PAIRED	V. vinifera cv. Thomson Seedless	Berry	Growth Stages	The transcriptomes of the grape berries in green hard stages.
GWGT02_00156	SRR10135072	SRP222156	NA	13074.5	6225.96	NA	PAIRED	V. thunbergii x V. vinifera cv. Beifeng	Berry	Growth Stages	The transcriptomes of the grape berries in green hard stages.
GWGT02_00157	SRR10135071	SRP222156	NA	13074.5	6225.96	NA	PAIRED	V. thunbergii x V. vinifera cv. Beifeng	Berry	Growth Stages	The transcriptomes of the grape berries in green hard stages.
GWGT02_00158	SRR10135070	SRP222156	NA	13074.5	6225.96	NA	PAIRED	V. thunbergii x V. vinifera cv. Beifeng	Berry	Growth Stages	The transcriptomes of the grape berries in green hard stages.
GWGT02_00159	SRR10135064	SRP222156	NA	3870.92	1843.29	NA	PAIRED	V. moticola x V. riparia MRH20	Berry	Growth Stages	The transcriptomes of the grape berries in green hard stages.
GWGT02_00160	SRR10135063	SRP222156	NA	3870.92	1843.29	NA	PAIRED	V. moticola x V. riparia MRH21	Berry	Growth Stages	The transcriptomes of the grape berries in green hard stages.
GWGT02_00161	SRR10135057	SRP222156	NA	5188.95	2470.93	NA	PAIRED	V. aestivalis Michx.	Berry	Growth Stages	The transcriptomes of the grape berries in green hard stages.
GWGT02_00162	SRR10135054	SRP222156	NA	5188.95	2470.93	NA	PAIRED	V. aestivalis Michx.	Berry	Growth Stages	The transcriptomes of the grape berries in green hard stages.
GWGT02_00163	SRR10135056	SRP222156	NA	5188.95	2470.93	NA	PAIRED	V. aestivalis Michx.	Berry	Growth Stages	The transcriptomes of the grape berries in green hard stages.
GWGT02_00164	SRR10135053	SRP222156	NA	5188.95	2470.93	NA	PAIRED	V. aestivalis Michx.	Berry	Growth Stages	The transcriptomes of the grape berries in green hard stages.
GWGT02_00165	SRR10135047	SRP222156	NA	6106.1	2907.67	NA	PAIRED	V. labrusca x V. vinifera cv. Kyoho	Berry	Growth Stages	The transcriptomes of the grape berries in green hard stages.
GWGT02_00166	SRR10135045	SRP222156	NA	6106.1	2907.67	NA	PAIRED	V. labrusca x V. vinifera cv. Kyoho	Berry	Growth Stages	The transcriptomes of the grape berries in green hard stages.
GWGT02_00167	SRR10135046	SRP222156	NA	6106.1	2907.67	NA	PAIRED	V. labrusca x V. vinifera cv. Kyoho	Berry	Growth Stages	The transcriptomes of the grape berries in green hard stages.
GWGT02_00168	SRR10135122	SRP222156	NA	56559.4	26933	NA	PAIRED	V. labrusca x V. vinifera cv. Swenson 3	Berry	Growth Stages	The transcriptomes of the grape berries in green hard stages.
GWGT02_00169	SRR10135025	SRP222156	NA	56559.4	26933	NA	PAIRED	V. labrusca x V. vinifera cv. Swenson 3	Berry	Growth Stages	The transcriptomes of the grape berries in version stages.
GWGT02_00170	SRR10135036	SRP222156	NA	56559.4	26933	NA	PAIRED	V. labrusca x V. vinifera cv. Swenson 3	Berry	Growth Stages	The transcriptomes of the grape berries in version stages.
GWGT02_00171	SRR10135299	SRP222156	NA	49640.5	23638.3	NA	PAIRED	V. pseudoreticulata Wuyishan	Berry	Growth Stages	The transcriptomes of the grape berries in version stages.
GWGT02_00172	SRR10135288	SRP222156	NA	49640.5	23638.3	NA	PAIRED	V. pseudoreticulata Wuyishan	Berry	Growth Stages	The transcriptomes of the grape berries in version stages.
GWGT02_00173	SRR10135277	SRP222156	NA	49640.5	23638.3	NA	PAIRED	V. pseudoreticulata Wuyishan	Berry	Growth Stages	The transcriptomes of the grape berries in version stages.
GWGT02_00174	SRR10135199	SRP222156	NA	55305.8	26336.1	NA	PAIRED	V. cinerea Engelm.	Berry	Growth Stages	The transcriptomes of the grape berries in version stages.
GWGT02_00175	SRR10135177	SRP222156	NA	55305.8	26336.1	NA	PAIRED	V. cinerea Engelm.	Berry	Growth Stages	The transcriptomes of the grape berries in version stages.
GWGT02_00176	SRR10135188	SRP222156	NA	55305.8	26336.1	NA	PAIRED	V. cinerea Engelm.	Berry	Growth Stages	The transcriptomes of the grape berries in version stages.
GWGT02_00177	SRR10135099	SRP222156	NA	49329.4	23490.2	NA	PAIRED	V. labrusca x V. riparia Beta	Berry	Growth Stages	The transcriptomes of the grape berries in version stages.
GWGT02_00178	SRR10135088	SRP222156	NA	49329.4	23490.2	NA	PAIRED	V. labrusca x V. riparia Beta	Berry	Growth Stages	The transcriptomes of the grape berries in version stages.
GWGT02_00179	SRR10135077	SRP222156	NA	49329.4	23490.2	NA	PAIRED	V. labrusca x V. riparia Beta	Berry	Growth Stages	The transcriptomes of the grape berries in version stages.
GWGT02_00180	SRR10135399	SRP222156	NA	64926	30917.2	NA	PAIRED	V. labrusca x V. vinifera cv. Benifuii	Berry	Growth Stages	The transcriptomes of the grape berries in version stages.
GWGT02_00181	SRR10135388	SRP222156	NA	64926	30917.2	NA	PAIRED	V. labrusca x V. vinifera cv. Benifuii	Berry	Growth Stages	The transcriptomes of the grape berries in version stages.
GWGT02_00182	SRR10135377	SRP222156	NA	64926	30917.2	NA	PAIRED	V. labrusca x V. vinifera cv. Benifuii	Berry	Growth Stages	The transcriptomes of the grape berries in version stages.
GWGT02_00183	SRR10135024	SRP222156	NA	53438.7	25447	NA	PAIRED	V. labrusca x V. vinifera cv. Fujiminori	Berry	Growth Stages	The transcriptomes of the grape berries in version stages.
GWGT02_00184	SRR10135023	SRP222156	NA	53438.7	25447	NA	PAIRED	V. labrusca x V. vinifera cv. Fujiminori	Berry	Growth Stages	The transcriptomes of the grape berries in version stages.
GWGT02_00185	SRR10135022	SRP222156	NA	53438.7	25447	NA	PAIRED	V. labrusca x V. vinifera cv. Fujiminori	Berry	Growth Stages	The transcriptomes of the grape berries in version stages.
GWGT02_00186	SRR10135013	SRP222156	NA	66531.1	31681.5	NA	PAIRED	V. amurensis Japan	Berry	Growth Stages	The transcriptomes of the grape berries in version stages.
GWGT02_00187	SRR10135012	SRP222156	NA	66531.1	31681.5	NA	PAIRED	V. amurensis Japan	Berry	Growth Stages	The transcriptomes of the grape berries in version stages.
GWGT02_00188	SRR10135011	SRP222156	NA	66531.1	31681.5	NA	PAIRED	V. amurensis Japan	Berry	Growth Stages	The transcriptomes of the grape berries in version stages.
GWGT02_00189	SRR10134989	SRP222156	NA	44328.5	21108.8	NA	PAIRED	V. yanshanesis NO.4	Berry	Growth Stages	The transcriptomes of the grape berries in version stages.
GWGT02_00190	SRR10134990	SRP222156	NA	44328.5	21108.8	NA	PAIRED	V. yanshanesis NO.5	Berry	Growth Stages	The transcriptomes of the grape berries in version stages.
GWGT02_00191	SRR10134988	SRP222156	NA	44328.5	21108.8	NA	PAIRED	V. yanshanesis NO.6	Berry	Growth Stages	The transcriptomes of the grape berries in version stages.
GWGT02_00192	SRR10135001	SRP222156	NA	54870.8	26128.9	NA	PAIRED	V. labrusca x V. vinifera cv. Ryoho	Berry	Growth Stages	The transcriptomes of the grape berries in version stages.
GWGT02_00193	SRR10134999	SRP222156	NA	54870.8	26128.9	NA	PAIRED	V. labrusca x V. vinifera cv. Ryoho	Berry	Growth Stages	The transcriptomes of the grape berries in version stages.
GWGT02_00194	SRR10135000	SRP222156	NA	54870.8	26128.9	NA	PAIRED	V. labrusca x V. vinifera cv. Ryoho	Berry	Growth Stages	The transcriptomes of the grape berries in version stages.
GWGT02_00195	SRR10135445	SRP222156	NA	70687.7	33660.8	NA	PAIRED	V. amurensis Russia	Berry	Growth Stages	The transcriptomes of the grape berries in version stages.
[truncated: 290 more rows]
